# Supplementary material for: Noisy splicing, more than expression regulation, explains why some exons are subject to nonsense-mediated mRNA decay
Source: BMC Biol. 2009 May 14;7:23. doi: 10.1186/1741-7007-7-23 (PMC2697156; doi:10.1186/1741-7007-7-23)
Supplement: Additional file 2 — Conserved nonsense-mediated mRNA decay (NMD) candidates between humans and mice and conserved human NMD-specific exons. This file contains the list of ortholog pairs which are NMD candidates both in human and mouse, and includes the NMD-specific exons conserved in mice. [file 1741-7007-7-23-S2.xls]

## Sheet: Conserved NMD candidates
This table lists the ortholog pairs between humans and mice, which are putative NMD candidates in both species.
Human Entrez Gene	Human Gene Symbol	Mouse Entrez Gene	Mouse Gene Symbol
57509	MTUS1	102103	Mtus1
23237	ARC	11838	Arc
2043	EPHA4	13838	Epha4
2778	GNAS	14683	Gnas
4336	MOBP	17433	Mobp
3257	HPS1	192236	Hps1
11030	RBPMS	19663	Rbpms
115004	C6orf150	214763	E330016A19Rik
286128	ZFP41	22701	Zfp41
55082	FLJ10154	234023	9430010O03Rik
29068	ZBTB44	235132	Zbtb44
10587	TXNRD2	26462	Txnrd2
83850	FAM62C	272636	D9Ertd280e
23612	PHLDA3	27280	Phlda3
83742	MARVELD1	277010	Marveld1
2550	GABBR1	54393	Gabbr1
7326	UBE2G1	67128	Ube2g1
85438	C4orf35	70977	4931407G18Rik
26256	CABYR	71132	Cabyr
135398	C6orf141	71583	9130008F23Rik
79903	FLJ14154	74763	1200013P24Rik
79101	JOSD3	75316	Josd3
84068	SLC10A7	76775	Slc10a7
29888	STRN4	97387	Strn4

## Sheet: NMD-specific exon orthologs
This table lists all the human NMD-specific exons conserved in mice
Note: the orthologous exon sequence in mice was extracted from ASAP2 database when this exon existed in ASAP2 database.
otherwise, the mouse exon sequence was extracted from the UCSC 17-way multiz genome alignment based on information in VEEDB database
Unique_Exon_Id(internal)	asap2_exon_id(human)	gene_symbol(human)	Entrez Gene(Human)	RefSeq Accession(human)	Exon number(human)	Exon Length(human)	ASAP2_cluster(human)	ASAP2_cluster(mouse)	asap2_exon_id(mouse)	Exon Seq(human)	Exon Seq(mouse)
45159	9304	RPGR	6103	NM_001023582.1	16	39	Hs.61438			tattctgccagtcactcccaaattgtttcagtttaaaag	TATTCTGCCAGTCACTCCCAAATTGTTTCAGTTTAAaag
168697	24676	PQBP1	10084	NM_001032385.1	5	152	Hs.534384	Mm.14616	99587	atgctgaagaaaagttggaccggagccatgacaagtcggacaggggccatgacaagtcggaccgcagccatgagaaactagacaggggccacgacaagtcagaccggggccacgacaagtctgacagggatcgagagcgtggctatgacaag	atgctgaggacaagtcggaccggaatcttgaaaaggtggacagaaatcatgagaagtcagatcgtagtcatgagaagccagacaggagccacgagaaggcagaccgaaaccacgagaagaatgacagagaacgagagcgcaactacgacaaagtggatagagagagagatcgggacagggaacgagagcgggcatttgacaaggcagaccgggaagagggcaaagaccgacgccaccatcgcagagaggaactggctccttaccccaagaacaagaaag
6550	24784	RPS6KB2	6199	NM_001007071.1	9	69	Hs.534345			ggcccctgagattctggtgcgcagtggccacaaccgggctgtggactggtggagcctgggggccctgat	GGCCCCAGAGATTCTAGTGCGCACTGGTCACAACCGGGCAGTGGACTGGTGGAGCCTGGGAGCCCTGat
117790	26938	TM6SF2	53345	NM_001001524.1	6	125	Hs.531624	Mm.37974	21044	gcaaatacagctccgagatcaggcctgccttcttcctcaccatcccctacctgctggtgccatgctgggctggcatgaaggtcttcagccagccccgggcgctaacccgctgcaccgccaacatg	gtaaatacagttcagagatgaggcctaccttcttcctcgccatcctgtacatgctggtcccatgctgggccggtgtgaggatcttcaaccagtcccgggcaccaacctcctatacccctgacatg
114224	34570	C5orf4	10826	NM_032385.1	4	104	Hs.519694			gcatcttcagagattttggggtgcttctggctacttttggcaagcccagtgggagaggctgctgactacatttgaagggaaggagtggatcctcttctttatag	GCATCTTCAAAGATTTTGGGATGCTTCCGGCTACTTTTGCCAGACCCAGTGGGAGAAACTGCTGTCTACGTTTGAAGGCTATGAGTGGATCCTGTACTATATAG
114225	34572	C5orf4	10826	NM_032385.1	5	122	Hs.519695			gtgccatccaagtgccttgtctcttcttctggagcttcaatgggcttctattggtggttgacacaacaggaaaacctaacttcatctctcgctaccgaattcaggtcggcaagaatgaacct	GTGTTATCCTTGTGCCGGGGCTGTGCTTCTGGGGCTTAAGTGGCCTTCTACTGCTGGTGGACACAACAGAAAAACCCACCTTCATCTCCCGCTATCGCATCCAACGTGGCAAGAATGAGCCG
191002	48576	IVNS1ABP	10625	NM_016389.2	8	141	Hs.497183			gtttattaacaaaactaggatacccaagactgaagaaacaagaagaaacctcaagtgtattgacacgtaaagaagcagcagtcctgccccagttctcctaagaaaaatccgctgtgggcagagaacgatgatgatttaatg	GTTTATTAAcaaaactaggatccccaagactgaagagccgagaagacacctcgagtgtattgacacacacgtaaagaagcagcagtcctgccccagttctcctaagaaaagtccgctgtgggcagagagcgatgatgatttaatg
14091	56287	IHPK2	51447	NM_001005912.1	3	131	Hs.476221	Mm.276336	56022	gtgtctcttgatcacagtaacccatagtcccccactggggggacggtgggggaagactttgggaggattttacccagaatacttgccgcctgctttttgtcctccaggaaaccagaagcccgggtaattag	gtgtctcttgctcaaggtaacccatagtccccatgtggggacagttcgggaagactttaggaggattatgcacagaattcttgctgcctgctttttgtcctccaggaaaccagaagccctggtgattag
14091	56287	IHPK2	51447	NM_001005913.1	3	131	Hs.476221	Mm.276336	56022	gtgtctcttgatcacagtaacccatagtcccccactggggggacggtgggggaagactttgggaggattttacccagaatacttgccgcctgctttttgtcctccaggaaaccagaagcccgggtaattag	gtgtctcttgctcaaggtaacccatagtccccatgtggggacagttcgggaagactttaggaggattatgcacagaattcttgctgcctgctttttgtcctccaggaaaccagaagccctggtgattag
95059	59244	BCL2L11	10018	NM_207003.1	3	125	Hs.469658			ttagagaaatagaggaagttgtcgtgtagttgtcatgtattcagtccacttaagggcagtggggaagcgtttgagacggagctgtggaggctgaatccttgaaggaggaggtgagagaggcacag	GTAGGGAATTAGAGACACTATTTTGTAGttgtatgtttagtccatttaagagcagcggggcgcgtgagatggtgctgtggaggccgaggcaggaggtcagaa
95059	59244	BCL2L11	10018	NM_138622.2	3	125	Hs.469659			ttagagaaatagaggaagttgtcgtgtagttgtcatgtattcagtccacttaagggcagtggggaagcgtttgagacggagctgtggaggctgaatccttgaaggaggaggtgagagaggcacag	GTAGGGAATTAGAGACACTATTTTGTAGttgtatgtttagtccatttaagagcagcggggcgcgtgagatggtgctgtggaggccgaggcaggaggtcagaa
95059	59244	BCL2L11	10018	NM_138623.2	4	125	Hs.469660			ttagagaaatagaggaagttgtcgtgtagttgtcatgtattcagtccacttaagggcagtggggaagcgtttgagacggagctgtggaggctgaatccttgaaggaggaggtgagagaggcacag	GTAGGGAATTAGAGACACTATTTTGTAGttgtatgtttagtccatttaagagcagcggggcgcgtgagatggtgctgtggaggccgaggcaggaggtcagaa
149882	60026	ITGB1BP1	9270	NM_004763.2	3	79	Hs.467662	Mm.273333	58965	tctgtggattctagccttgggggtctttcacgatccagcactgtggccagcctcgacacagattccaccaaaagctcag	tctgtggattccagccttggaggactttcaagatccagcactgtcgccagcctcgatacagactccactaaaagctcag
149882	60026	ITGB1BP1	9270	NM_022334.2	3	79	Hs.467662	Mm.273333	58965	tctgtggattctagccttgggggtctttcacgatccagcactgtggccagcctcgacacagattccaccaaaagctcag	tctgtggattccagccttggaggactttcaagatccagcactgtcgccagcctcgatacagactccactaaaagctcag
60716	62634	TOM1L2	146691	NM_144678.3	4	150	Hs.462379			gtgctggagacatgtgtgaagaactgtggccaccgcttccacatccttgtggccaaccgagatttcatcgacagtgttctggtcaaaattatatctcccaagaacaaccctcccaccattgtacaggacaaagtgcttgctctgatccag	GTGCTGGAGACTTGTGTGAAGAACTGTGGCCACCGCTTTCATCTCCTCGTGGCCAACCGAGACTTCATCGACAGCGTTCTGGTCAAAATTATCTCTCCCAAGAATAACCCTCCCACTATCGTCCAGGACAAAGTGCTGGCTCTAATTCAG
52381	62853	BANP	54971	NM_017869.2	5	176	Hs.461705			cgctgtgcctgggcgtcggcagaacaccattgtggtgaaggtgccgggccaagaagacagccaccacgaggacggggagagcggctcggaggccagcgactctgtgtccagctgtgggcaggcgggcagtcagagcatcgggagcaacgtcacgctcatcaccctgaactcggaag	CGCTGTTCCTGGGCGTCGGCAGAACACCATCGTGGTGAAAGTGCCTGGTCAGGACGACAGCCACAACGAAGATGGGGAGAGCGGGTCAGAGGCCAGTGACTCCGTGTCTAACTGTGGCCAGCCAGGAAGCCAGAACATTGGAAGCAACGTCACACTCATCACCCTGAACTCCGAAG
52381	62853	BANP	54971	NM_079837.1	5	176	Hs.461706			cgctgtgcctgggcgtcggcagaacaccattgtggtgaaggtgccgggccaagaagacagccaccacgaggacggggagagcggctcggaggccagcgactctgtgtccagctgtgggcaggcgggcagtcagagcatcgggagcaacgtcacgctcatcaccctgaactcggaag	CGCTGTTCCTGGGCGTCGGCAGAACACCATCGTGGTGAAAGTGCCTGGTCAGGACGACAGCCACAACGAAGATGGGGAGAGCGGGTCAGAGGCCAGTGACTCCGTGTCTAACTGTGGCCAGCCAGGAAGCCAGAACATTGGAAGCAACGTCACACTCATCACCCTGAACTCCGAAG
35560	89110	CLTCL1	8218	NM_001835.1	13	181	Hs.368266	Mm.254588	68925	tggcttgtcaatttctttggctccttatcggtggaggattctgtggagtgtctgcatgccatgctgtctgctaacatcagacagaaccttcagctgtgtgtgcaggtggcctctaagtaccacgagcagctgggcacgcaggccctggtggagctctttgaatccttcaagagttacaaag	tggttagtgaattactttgggtccttatcagttgaagattccctagaatgcctcagagccatgctgtcagctaatattcgtcaaaatctacagatctgtgttcaggtggcttctaaatatcacgaacagctgtcaactcagtctctgattgagctctttgaatcattcaagagttttgaag
35560	89110	CLTCL1	8218	NM_007098.1	13	181	Hs.368266	Mm.254588	68925	tggcttgtcaatttctttggctccttatcggtggaggattctgtggagtgtctgcatgccatgctgtctgctaacatcagacagaaccttcagctgtgtgtgcaggtggcctctaagtaccacgagcagctgggcacgcaggccctggtggagctctttgaatccttcaagagttacaaag	tggttagtgaattactttgggtccttatcagttgaagattccctagaatgcctcagagccatgctgtcagctaatattcgtcaaaatctacagatctgtgttcaggtggcttctaaatatcacgaacagctgtcaactcagtctctgattgagctctttgaatcattcaagagttttgaag
169777	89516	CAGE1	285782	NM_175745.3	8	81	Hs.367936			ctactgaaacataaagatagaatcacaacctttagagagttaattgctaaggaaaaagcatttcaagatcatgctattaag	CTATTGAAACATAAAAACAGAATTGCGACTCTTAAAGAGTTAATTGCTAGTGAAAAGGCACTTCAAGCCCACACTATTGAG
38070	90527	LOC150223	150223	NM_001017965.1	2	219	Hs.355952			gcacagcatccccacgggcctccacgccaacctgtccgagggccgccccgtgggtccggcccgccgtggcgcctcatcgctgctcggcccggaaggcttcttccttggcaagatgggattccgggaggcggtggcggccggagacgtggatttgcctcaggtgcggagccgcagctacaggaggatgctcgcgaggacccccagagctccgcccggagg	gcacagcattcccacgggtcttcacgccaacctgtctgagggccgtccggtgggcccggcccgccacaacgcctcgtcgctcctcagccccgaaggcttctttctcggcaagatgggatttcgggaggctttagcggctggagacgttgctttgccccaggtgcggagacgtggctgcaggggaatactcatcttgatcttcaaatctcagcccagagg
105944	98495	RBM3	5935	NM_001017430.1	4	269	Hs.301404			ggggtggagggcagcggcagacagagcctggccgcctgggaggcgacgactggtcctgcatgaggccgagaagccacctgtggatggttgacctgccttgggcttaggtagtagagtctgcagacctgtgggcctggcccggagaggacctcgtgagtcttctgacatggactctgaagcctcaaaccaagagaggtgtctgtctagccctgatagtcgggcagcttagaggagtggggaggagaactcagcctgagttcagtcaagat	ggggtggagggcagcggcagacagagccgggctgcctgggaggcgacgactggtcctgcatgaggcggagaagccacctgtggatggttgacctgctctgggcttaggtagtagagtctgcagagctgtgggcctggcagaggaccggagaggacctcgtgagtctgctgggatggactctgaagcctcagaccgagagaggtgtctagccctaatagtcgggcagcttagaggagtggggaggatacgtcagcctgagttcagtcaagat
150662	104534	PTPRF	5792	NM_130440.1	12	306	Hs.272062			ccccctccgcccctccccagaaggtgatgtgtgtgagcatgggctccaccacggtccgggtaagttgggtcccgccgcctgccgacagccgcaacggcgttatcacccagtactccgtggcctacgaggcggtggacggcgaggaccgcgggcggcatgtggtggatggcatcagccgtgagcactccagctgggacctggtgggcctggagaagtggacggagtaccgggtgtgggtgcgggcacacacagacgtgggccccggccccgagagcagcccggtgctggtgcgcaccgatgaggacg	CCCCATCAGCCCCTCCCCAGAAGGTGACATGTGTGAGCACGGGCTCCACCACGGTCCGGGTAAGTTGGGTTCCACCGCCGGCCGACAGCCGCAACGGCATTATCACCCAGTACTCCGTGGCCTATGAGGCAGTGGACGGCGAAGACCGTAAGCGACATGTGGTGGATGGCATCAGCCGTGAGCATTCCAGCTGGGACCTGCTGGGCCTGGAGAAGTGGACGGAGTACCGGGTGTGGGTGCGGGCACACACAGATGTGGGCCCTGGCCCTGAGAGCAGCCCGGTGCTGGTGCGCACCGATGAGGACG
150662	104534	PTPRF	5792	NM_002840.2	12	306	Hs.272063			ccccctccgcccctccccagaaggtgatgtgtgtgagcatgggctccaccacggtccgggtaagttgggtcccgccgcctgccgacagccgcaacggcgttatcacccagtactccgtggcctacgaggcggtggacggcgaggaccgcgggcggcatgtggtggatggcatcagccgtgagcactccagctgggacctggtgggcctggagaagtggacggagtaccgggtgtgggtgcgggcacacacagacgtgggccccggccccgagagcagcccggtgctggtgcgcaccgatgaggacg	CCCCATCAGCCCCTCCCCAGAAGGTGACATGTGTGAGCACGGGCTCCACCACGGTCCGGGTAAGTTGGGTTCCACCGCCGGCCGACAGCCGCAACGGCATTATCACCCAGTACTCCGTGGCCTATGAGGCAGTGGACGGCGAAGACCGTAAGCGACATGTGGTGGATGGCATCAGCCGTGAGCATTCCAGCTGGGACCTGCTGGGCCTGGAGAAGTGGACGGAGTACCGGGTGTGGGTGCGGGCACACACAGATGTGGGCCCTGGCCCTGAGAGCAGCCCGGTGCTGGTGCGCACCGATGAGGACG
150664	104536	PTPRF	5792	NM_002840.2	14	27	Hs.272064			tggcggccagaggagtccgaggactat	TGGAGACCAGAGGAGTCCGAGGACTAT
151037	106396	FGFR1	2260	NM_023110.1	4	144	Hs.264887			cttgcccagatctccaggaggctaagtggtgctcggccagcttccactccatcactcccttgccatttggacttggtactcggcttagtgattagaggccctgaacaggtggtggtatccctgctctgctggagaggaacccag	CAGTCCAGAGCACGCTAAGTGGGGCTCGCCAGCTTCATCTTGTCAAGGCCTAGGCTTAGTGATTGGgacctgagaacatatagtaaagttcctgctgtggttggaaggactcagtacg
164561	120283	CASC5	57082	NM_144508.2	3	40	Hs.181855	Mm.202518	89204	tgacaatatagagagacctgttagaagacggcattcttca	tgacaatacacagagacctgttagaagacagcattcctca
164561	120283	CASC5	57082	NM_170589.2	3	40	Hs.181855	Mm.202518	89204	tgacaatatagagagacctgttagaagacggcattcttca	tgacaatacacagagacctgttagaagacagcattcctca
164572	120295	CASC5	57082	NM_170589.2	14	99	Hs.181856			aaactccaagatgggagaataacaataagggagttctttatacttctccaggtccacatcttgatacagaaaccccgacagagcaatctcccaggcaat	AAACTCAAGGATGGACAAATTACAATAAAGGAGTTCTTCATACTTCTTCAGGTCCACATCTTAATACAGAAACCTAGGCAGAGCACTCTCCCAGCCAAA
164572	120295	CASC5	57082	NM_144508.2	13	99	Hs.181857			aaactccaagatgggagaataacaataagggagttctttatacttctccaggtccacatcttgatacagaaaccccgacagagcaatctcccaggcaat	AAACTCAAGGATGGACAAATTACAATAAAGGAGTTCTTCATACTTCTTCAGGTCCACATCTTAATACAGAAACCTAGGCAGAGCACTCTCCCAGCCAAA
154512	121195	DUSP13	51207	NM_001007274.1	2	218	Hs.178170	Mm.317764	37722	ggccacggcaaacaaccgctttgagctgtggaagctgggcatcacccacgtgctgaacgccgcccacaagggcctctactgtcagggcggccctgacttctacggcagcagtgtgagctacctgggggtgccagcccacgacctccctgattttgacatcagtgcctacttctcctctgcggctgacttcatccaccgtgccctcaacacgcctgggg	ggccacggcaaataaccgatttgagctgtggaagttggggatcacccatgtgctgaatgccgcccacggaggactctactgtcaggggggtcctgacttctacggcagcagtgtgtgctacctggggatcccagcccacgacctccctgatttcaatatcagcccctacttctcctcagcagctgacttcatccaccgagccctcaccgtacctggag
154512	121195	DUSP13	51207	NM_001007271.1	2	218	Hs.178170	Mm.317764	37722	ggccacggcaaacaaccgctttgagctgtggaagctgggcatcacccacgtgctgaacgccgcccacaagggcctctactgtcagggcggccctgacttctacggcagcagtgtgagctacctgggggtgccagcccacgacctccctgattttgacatcagtgcctacttctcctctgcggctgacttcatccaccgtgccctcaacacgcctgggg	ggccacggcaaataaccgatttgagctgtggaagttggggatcacccatgtgctgaatgccgcccacggaggactctactgtcaggggggtcctgacttctacggcagcagtgtgtgctacctggggatcccagcccacgacctccctgatttcaatatcagcccctacttctcctcagcagctgacttcatccaccgagccctcaccgtacctggag
154513	121196	DUSP13	51207	NM_001007271.1	3	208	Hs.178170	Mm.317764	37723	ccaaggtcctggtgcactgtgtggtgggcgtgagccgctctgccacgctggtcctggcctacctcatgctgcaccagcggctgtccctgcgccaggcggtgatcaccgtgaggcagcaccgatgggtcttccccaaccgaggcttcctgcaccagctctgcaggctggaccagcaactgcggggtgccggccagagctgaggggccag	ctaaggtgctggtgcactgcgtggtgggtgtgagccgatctgccacactggtcctggcttacctcatgctccaccagcagctgtccttgcagcaggccataatcactgtgagggagcgccgatggatcttccccaatcgtggcttcctccgacagctctgccagctggaccagcaacttcggggtgcaggtcagagctaaggagccag
10527	124828	TMPRSS4	56649	NM_183247.1	2	34	Hs.161985	Mm.249297	71453	gatcctgacagtgatcaacctctgaacagcctcg	gagtcagacagtggccaacccctcaacaaccgtg
