# Supplementary material for: Noisy splicing, more than expression regulation, explains why some exons are subject to nonsense-mediated mRNA decay
Source: BMC Biol. 2009 May 14;7:23. doi: 10.1186/1741-7007-7-23 (PMC2697156; doi:10.1186/1741-7007-7-23)
Supplement: Additional file 3 — PANTHER analysis of nonsense-mediated mRNA decay candidates in humans and mice. This file contains the complete results of test of functional biases for human and mouse nonsense-mediated mRNA decay candidates using PANTHER annotating system. [file 1741-7007-7-23-S3.xls]

## Sheet: Human
Biological Process	hs_all.txt - REFLIST (18172)	hs_nmd.txt (693)	hs_nmd.txt (expected)	hs_nmd.txt (over/under)	hs_nmd.txt (P-value)
Biological process unclassified	6172	327	235.37	+	1.45e-11
Developmental processes	1908	43	72.76	-	0.00168
Cell surface receptor mediated signal transduction	1513	30	57.7	-	0.00356
Sensory perception	465	5	17.73	-	0.0108
Signal transduction	3127	87	119.25	-	0.0144
Chemosensory perception	203	0	7.74	-	0.0603
Olfaction	195	0	7.44	-	0.112
Carbohydrate metabolism	532	10	20.29	-	0.264
Reverse transcription	7	3	0.27	+	0.376
Receptor protein serine/threonine kinase signaling pathway	37	0	1.41	-	1
Receptor protein tyrosine kinase signaling pathway	189	6	7.21	-	1
Non-vertebrate process	18	1	0.69	+	1
Cytokine and chemokine mediated signaling pathway	229	3	8.73	-	1
Glucose homeostasis	18	0	0.69	-	1
Antioxidation and free radical removal	34	2	1.3	+	1
Homeostasis	182	6	6.94	-	1
G-protein mediated signaling	781	18	29.78	-	1
Oncogene	97	4	3.7	+	1
Tumor suppressor	82	3	3.13	-	1
Sulfur metabolism	87	5	3.32	+	1
Inhibition of apoptosis	119	2	4.54	-	1
Protein disulfide-isomerase reaction	17	0	0.65	-	1
Other phosphate metabolism	1	0	0.04	-	1
Protein ADP-ribosylation	10	0	0.38	-	1
Protein glycosylation	172	1	6.56	-	1
Protein acetylation	27	0	1.03	-	1
Protein methylation	10	0	0.38	-	1
Protein phosphorylation	593	28	22.61	+	1
Protein modification	1029	38	39.24	-	1
Protein folding	141	2	5.38	-	1
Protein biosynthesis	287	6	10.94	-	1
Protein metabolism and modification	2394	81	91.3	-	1
RNA catabolism	52	2	1.98	+	1
Cytokine/chemokine mediated immunity	116	1	4.42	-	1
Apoptotic processes	16	1	0.61	+	1
Induction of apoptosis	144	8	5.49	+	1
Other nucleoside, nucleotide and nucleic acid metabolism	28	1	1.07	-	1
Sex determination	10	0	0.38	-	1
Nucleoside, nucleotide and nucleic acid transport	43	2	1.64	+	1
Heart development	42	1	1.6	-	1
Regulation of nucleoside, nucleotide metabolism	14	1	0.53	+	1
Muscle development	123	2	4.69	-	1
Metabolism of cyclic nucleotides	43	0	1.64	-	1
rRNA metabolism	62	1	2.36	-	1
tRNA metabolism	40	0	1.53	-	1
RNA localization	33	1	1.26	-	1
mRNA end-processing and stability	15	1	0.57	+	1
mRNA capping	3	0	0.11	-	1
Gut mesoderm development	13	0	0.5	-	1
Mesoderm development	502	10	19.14	-	1
Endoderm development	11	0	0.42	-	1
Ectoderm development	610	12	23.26	-	1
Segment specification	89	0	3.39	-	1
Anterior/posterior patterning	56	0	2.14	-	1
Determination of dorsal/ventral axis	15	0	0.57	-	1
mRNA polyadenylation	23	1	0.88	+	1
Embryogenesis	129	0	4.92	-	1
mRNA splicing	177	9	6.75	+	1
Pre-mRNA processing	242	10	9.23	+	1
Fertilization	32	0	1.22	-	1
Other mRNA transcription	19	1	0.72	+	1
mRNA transcription termination	7	0	0.27	-	1
mRNA transcription regulation	1234	42	47.06	-	1
mRNA transcription elongation	34	1	1.3	-	1
mRNA transcription initiation	55	1	2.1	-	1
General mRNA transcription activities	42	2	1.6	+	1
mRNA transcription	1599	56	60.98	-	1
Other apoptosis	10	0	0.38	-	1
DNA recombination	41	1	1.56	-	1
DNA degradation	9	1	0.34	+	1
Neurogenesis	534	10	20.36	-	1
DNA repair	144	3	5.49	-	1
DNA replication	100	2	3.81	-	1
Spermatogenesis and motility	113	3	4.31	-	1
DNA metabolism	274	7	10.45	-	1
Oogenesis	60	1	2.29	-	1
Pyrimidine metabolism	41	1	1.56	-	1
Meiosis	69	3	2.63	+	1
Purine metabolism	59	2	2.25	-	1
Gametogenesis	214	5	8.16	-	1
Nucleoside, nucleotide and nucleic acid metabolism	2789	95	106.36	-	1
Other lipid, fatty acid and steroid metabolism	25	1	0.95	+	1
Other sensory perception	14	0	0.53	-	1
Pain sensation	28	0	1.07	-	1
Cell proliferation and differentiation	876	26	33.41	-	1
Angiogenesis	53	2	2.02	-	1
Lipid and fatty acid binding	17	0	0.65	-	1
Lipid and fatty acid transport	107	3	4.08	-	1
Regulation of lipid, fatty acid and steroid metabolism	26	1	0.99	+	1
Hearing	27	0	1.03	-	1
Vision	181	5	6.9	-	1
Cholesterol metabolism	65	3	2.48	+	1
Pheromone response	5	0	0.19	-	1
Acyl-CoA metabolism	21	1	0.8	+	1
Fatty acid desaturation	4	0	0.15	-	1
Taste	6	0	0.23	-	1
Fatty acid beta-oxidation	27	0	1.03	-	1
Fatty acid biosynthesis	14	0	0.53	-	1
Fatty acid metabolism	166	3	6.33	-	1
Detoxification	63	3	2.4	+	1
Lipid, fatty acid and steroid metabolism	689	20	26.28	-	1
Other amino acid metabolism	26	0	0.99	-	1
Miscellaneous	120	5	4.58	+	1
Amino acid catabolism	39	0	1.49	-	1
Apoptosis	468	18	17.85	+	1
Other blood circulation and gas exchange activity	16	0	0.61	-	1
Amino acid transport	43	1	1.64	-	1
Stress response	187	7	7.13	-	1
Amino acid metabolism regulation	2	0	0.08	-	1
Amino acid biosynthesis	43	1	1.64	-	1
Blood clotting	82	0	3.13	-	1
Amino acid metabolism	204	4	7.78	-	1
Other carbohydrate metabolism	53	1	2.02	-	1
Regulation of vasoconstriction, dilation	42	1	1.6	-	1
Monosaccharide metabolism	40	1	1.53	-	1
Muscle contraction	172	8	6.56	+	1
Disaccharide metabolism	5	1	0.19	+	1
Other neuronal activity	130	5	4.96	+	1
Action potential propagation	20	0	0.76	-	1
Neuromuscular synaptic transmission	22	0	0.84	-	1
Blood circulation and gas exchange	85	1	3.24	-	1
Other cell cycle process	9	0	0.34	-	1
Cell cycle control	374	7	14.26	-	1
Chromosome segregation	96	3	3.66	-	1
Cytokinesis	87	2	3.32	-	1
Cell cycle	826	25	31.5	-	1
Other polysaccharide metabolism	131	2	5	-	1
Other developmental process	91	4	3.47	+	1
Tricarboxylic acid pathway	26	0	0.99	-	1
Skeletal development	118	1	4.5	-	1
Pentose-phosphate shunt	8	0	0.31	-	1
Nerve-nerve synaptic transmission	78	3	2.97	+	1
Lactation, mammary development	13	0	0.5	-	1
Gluconeogenesis	17	0	0.65	-	1
Neurotransmitter release	92	4	3.51	+	1
Glycolysis	38	0	1.45	-	1
Synaptic transmission	255	7	9.72	-	1
Carbohydrate transport	47	0	1.79	-	1
Neuronal activities	521	15	19.87	-	1
Regulation of carbohydrate metabolism	13	0	0.5	-	1
Other immune and defense	132	7	5.03	+	1
Natural killer cell mediated immunity	67	6	2.56	+	1
Interferon-mediated immunity	61	0	2.33	-	1
Macrophage-mediated immunity	129	5	4.92	+	1
Complement-mediated immunity	52	2	1.98	+	1
B-cell- and antibody-mediated immunity	84	4	3.2	+	1
MHCII-mediated immunity	26	0	0.99	-	1
MHCI-mediated immunity	18	0	0.69	-	1
T-cell mediated immunity	175	2	6.67	-	1
Immunity and defense	1167	39	44.5	-	1
Other transport	55	2	2.1	-	1
Extracellular transport and import	80	6	3.05	+	1
Small molecule transport	128	5	4.88	+	1
Anion transport	84	4	3.2	+	1
Cation transport	446	15	17.01	-	1
Ion transport	573	19	21.85	-	1
Transport	1160	33	44.24	-	1
Other protein targeting and localization	16	0	0.61	-	1
Asymmetric protein localization	19	2	0.72	+	1
Protein targeting	92	1	3.51	-	1
Steroid hormone metabolism	42	0	1.6	-	1
Protein targeting and localization	183	7	6.98	+	1
Glycogen metabolism	45	0	1.72	-	1
Other intracellular protein traffic	57	1	2.17	-	1
Other steroid metabolism	11	1	0.42	+	1
Mitochondrial transport	25	0	0.95	-	1
Bile acid metabolism	1	0	0.04	-	1
Steroid metabolism	173	5	6.6	-	1
Nuclear transport	76	1	2.9	-	1
Receptor mediated endocytosis	105	9	4	+	1
Other sulfur metabolism	16	2	0.61	+	1
Other carbon metabolism	76	1	2.9	-	1
Phosphate transport	16	1	0.61	+	1
Polyphosphate biosynthesis	3	0	0.11	-	1
Calcium ion homeostasis	35	2	1.33	+	1
Lipid metabolism	135	4	5.15	-	1
Regulation of phosphate metabolism	3	0	0.11	-	1
Polyphosphate catabolism	3	0	0.11	-	1
Phosphate metabolism	106	3	4.04	-	1
Other nitrogen metabolism	2	0	0.08	-	1
Nitric oxide biosynthesis	6	0	0.23	-	1
Nitrogen utilization	2	0	0.08	-	1
Nitrogen metabolism	16	0	0.61	-	1
Endocytosis	250	13	9.53	+	1
Constitutive exocytosis	11	0	0.42	-	1
Other metabolism	496	16	18.92	-	1
Regulated exocytosis	44	0	1.68	-	1
Granulocyte-mediated immunity	58	2	2.21	-	1
Exocytosis	137	2	5.22	-	1
Cell motility	311	7	11.86	-	1
Intracellular protein traffic	861	24	32.83	-	1
Cell structure	574	17	21.89	-	1
Cell adhesion	553	15	21.09	-	1
Cell structure and motility	970	31	36.99	-	1
Other signal transduction	63	4	2.4	+	1
Ligand-mediated signaling	386	7	14.72	-	1
Hematopoiesis	67	2	2.56	-	1
Other oncogenesis	63	4	2.4	+	1
Steroid hormone-mediated signaling	37	0	1.41	-	1
Cell adhesion-mediated signaling	352	9	13.42	-	1
Other coenzyme and prosthetic group metabolism	9	0	0.34	-	1
Mitosis	305	9	11.63	-	1
Oncogenesis	392	16	14.95	+	1
Vitamin/cofactor transport	32	0	1.22	-	1
Porphyrin metabolism	15	0	0.57	-	1
Lysosome transport	12	0	0.46	-	1
Pterin metabolism	8	2	0.31	+	1
Vitamin catabolism	1	0	0.04	-	1
Vitamin biosynthesis	21	0	0.8	-	1
Vitamin metabolism	41	1	1.56	-	1
Coenzyme metabolism	56	1	2.14	-	1
Coenzyme and prosthetic group metabolism	148	4	5.64	-	1
Other pathways of electron transport	20	0	0.76	-	1
Other intracellular signaling cascade	198	5	7.55	-	1
NO mediated signal transduction	9	0	0.34	-	1
JAK-STAT cascade	80	2	3.05	-	1
Peroxisome transport	14	0	0.53	-	1
JNK cascade	58	0	2.21	-	1
Pinocytosis	5	0	0.19	-	1
Phagocytosis	38	2	1.45	+	1
NF-kappaB cascade	70	0	2.67	-	1
General vesicle transport	237	11	9.04	+	1
MAPKKK cascade	168	7	6.41	+	1
Extracellular matrix protein-mediated signaling	59	3	2.25	+	1
Cell communication	1110	28	42.33	-	1
Calcium mediated signaling	111	6	4.23	+	1
Chromatin packaging and remodeling	190	5	7.25	-	1
Intracellular signaling cascade	803	29	30.62	-	1
Phospholipid metabolism	134	7	5.11	+	1
Other receptor mediated signaling pathway	198	4	7.55	-	1
Sulfur redox metabolism	18	1	0.69	+	1
Other homeostasis activities	63	0	2.4	-	1
Ferredoxin metabolism	4	1	0.15	+	1
Oxidative phosphorylation	62	1	2.36	-	1
Growth factor homeostasis	7	0	0.27	-	1
Electron transport	222	7	8.47	-	1
Other protein metabolism	41	1	1.56	-	1
Amino acid activation	37	1	1.41	-	1
Translational regulation	57	1	2.17	-	1
Protein complex assembly	61	3	2.33	+	1
Proteolysis	820	29	31.27	-	1
Protein-lipid modification	18	1	0.69	+	1

## Sheet: Mouse
Biological Process	mm_all.txt - REFLIST (17939)	mm_nmd.txt (491)	mm_nmd.txt (expected)	mm_nmd.txt (over/under)	mm_nmd.txt (P-value)
Biological process unclassified	6080	244	166.41	+	1.28e-11
Chemosensory perception	545	2	14.92	-	0.00514
Olfaction	539	2	14.75	-	0.00814
Signal transduction	3491	66	95.55	-	0.00875
Developmental processes	1867	32	51.1	-	0.057
Sensory perception	971	13	26.58	-	0.071
Cell structure and motility	863	12	23.62	-	0.176
G-protein mediated signaling	1275	19	34.9	-	0.362
Cell cycle	756	11	20.69	-	0.421
Protein metabolism and modification	2337	48	63.96	-	0.507
Coenzyme and prosthetic group metabolism	144	0	3.94	-	0.593
Cell motility	269	1	7.36	-	0.737
Cell structure	501	5	13.71	-	0.895
Receptor protein serine/threonine kinase signaling pathway	34	3	0.93	+	1
Receptor protein tyrosine kinase signaling pathway	178	3	4.87	-	1
Non-vertebrate process	19	1	0.52	+	1
Cytokine and chemokine mediated signaling pathway	223	9	6.1	+	1
Glucose homeostasis	18	0	0.49	-	1
Antioxidation and free radical removal	37	0	1.01	-	1
Homeostasis	179	2	4.9	-	1
Cell surface receptor mediated signal transduction	1966	38	53.81	-	1
Oncogene	85	1	2.33	-	1
Tumor suppressor	72	0	1.97	-	1
Sulfur metabolism	81	3	2.22	+	1
Inhibition of apoptosis	119	1	3.26	-	1
Protein disulfide-isomerase reaction	14	0	0.38	-	1
Other phosphate metabolism	1	0	0.03	-	1
Protein ADP-ribosylation	11	0	0.3	-	1
Protein glycosylation	160	3	4.38	-	1
Protein acetylation	29	0	0.79	-	1
Protein methylation	9	1	0.25	+	1
Protein phosphorylation	557	15	15.25	-	1
Protein modification	967	21	26.47	-	1
Protein folding	129	1	3.53	-	1
Protein biosynthesis	287	6	7.86	-	1
RNA catabolism	53	1	1.45	-	1
Cytokine/chemokine mediated immunity	105	2	2.87	-	1
Apoptotic processes	18	0	0.49	-	1
Induction of apoptosis	136	5	3.72	+	1
Other nucleoside, nucleotide and nucleic acid metabolism	26	1	0.71	+	1
Sex determination	8	0	0.22	-	1
Nucleoside, nucleotide and nucleic acid transport	41	3	1.12	+	1
Heart development	45	2	1.23	+	1
Regulation of nucleoside, nucleotide metabolism	14	0	0.38	-	1
Muscle development	116	4	3.17	+	1
Metabolism of cyclic nucleotides	42	1	1.15	-	1
rRNA metabolism	59	0	1.61	-	1
tRNA metabolism	35	0	0.96	-	1
RNA localization	34	2	0.93	+	1
Reverse transcription	3	0	0.08	-	1
mRNA end-processing and stability	15	0	0.41	-	1
mRNA capping	3	1	0.08	+	1
Gut mesoderm development	14	0	0.38	-	1
Mesoderm development	495	9	13.55	-	1
Endoderm development	12	0	0.33	-	1
Ectoderm development	597	10	16.34	-	1
Segment specification	88	1	2.41	-	1
Anterior/posterior patterning	57	1	1.56	-	1
Determination of dorsal/ventral axis	11	0	0.3	-	1
mRNA polyadenylation	25	0	0.68	-	1
Embryogenesis	126	1	3.45	-	1
mRNA splicing	161	9	4.41	+	1
Pre-mRNA processing	219	10	5.99	+	1
Fertilization	33	0	0.9	-	1
Other mRNA transcription	18	1	0.49	+	1
mRNA transcription termination	7	0	0.19	-	1
mRNA transcription regulation	1073	29	29.37	-	1
mRNA transcription elongation	30	0	0.82	-	1
mRNA transcription initiation	51	1	1.4	-	1
General mRNA transcription activities	35	0	0.96	-	1
mRNA transcription	1408	33	38.54	-	1
Other apoptosis	8	0	0.22	-	1
DNA recombination	39	1	1.07	-	1
DNA degradation	9	0	0.25	-	1
Neurogenesis	522	9	14.29	-	1
DNA repair	133	2	3.64	-	1
DNA replication	93	0	2.55	-	1
Spermatogenesis and motility	98	2	2.68	-	1
DNA metabolism	253	3	6.92	-	1
Oogenesis	53	0	1.45	-	1
Pyrimidine metabolism	36	0	0.99	-	1
Meiosis	68	0	1.86	-	1
Purine metabolism	53	0	1.45	-	1
Gametogenesis	182	2	4.98	-	1
Nucleoside, nucleotide and nucleic acid metabolism	2499	59	68.4	-	1
Other lipid, fatty acid and steroid metabolism	36	1	0.99	+	1
Other sensory perception	14	1	0.38	+	1
Pain sensation	41	1	1.12	-	1
Cell proliferation and differentiation	761	18	20.83	-	1
Angiogenesis	49	0	1.34	-	1
Lipid and fatty acid binding	18	0	0.49	-	1
Lipid and fatty acid transport	104	2	2.85	-	1
Regulation of lipid, fatty acid and steroid metabolism	27	0	0.74	-	1
Hearing	28	0	0.77	-	1
Vision	195	9	5.34	+	1
Cholesterol metabolism	64	1	1.75	-	1
Pheromone response	143	1	3.91	-	1
Acyl-CoA metabolism	18	1	0.49	+	1
Fatty acid desaturation	4	0	0.11	-	1
Taste	4	0	0.11	-	1
Fatty acid beta-oxidation	24	0	0.66	-	1
Fatty acid biosynthesis	14	0	0.38	-	1
Fatty acid metabolism	174	2	4.76	-	1
Detoxification	75	1	2.05	-	1
Lipid, fatty acid and steroid metabolism	692	15	18.94	-	1
Other amino acid metabolism	27	0	0.74	-	1
Miscellaneous	114	2	3.12	-	1
Amino acid catabolism	38	1	1.04	-	1
Apoptosis	452	8	12.37	-	1
Other blood circulation and gas exchange activity	12	0	0.33	-	1
Amino acid transport	45	1	1.23	-	1
Stress response	180	3	4.93	-	1
Amino acid metabolism regulation	2	0	0.05	-	1
Amino acid biosynthesis	40	1	1.09	-	1
Blood clotting	78	0	2.13	-	1
Amino acid metabolism	198	5	5.42	-	1
Other carbohydrate metabolism	48	0	1.31	-	1
Regulation of vasoconstriction, dilation	43	0	1.18	-	1
Monosaccharide metabolism	37	3	1.01	+	1
Muscle contraction	150	1	4.11	-	1
Disaccharide metabolism	3	0	0.08	-	1
Other neuronal activity	122	0	3.34	-	1
Action potential propagation	16	1	0.44	+	1
Neuromuscular synaptic transmission	22	0	0.6	-	1
Blood circulation and gas exchange	79	0	2.16	-	1
Other cell cycle process	8	0	0.22	-	1
Cell cycle control	347	4	9.5	-	1
Chromosome segregation	81	0	2.22	-	1
Cytokinesis	80	2	2.19	-	1
Other polysaccharide metabolism	123	4	3.37	+	1
Other developmental process	103	3	2.82	+	1
Tricarboxylic acid pathway	26	1	0.71	+	1
Skeletal development	118	4	3.23	+	1
Pentose-phosphate shunt	7	0	0.19	-	1
Nerve-nerve synaptic transmission	71	1	1.94	-	1
Lactation, mammary development	9	0	0.25	-	1
Gluconeogenesis	16	0	0.44	-	1
Neurotransmitter release	86	0	2.35	-	1
Glycolysis	38	3	1.04	+	1
Synaptic transmission	237	2	6.49	-	1
Carbohydrate transport	44	0	1.2	-	1
Neuronal activities	520	8	14.23	-	1
Regulation of carbohydrate metabolism	12	0	0.33	-	1
Carbohydrate metabolism	499	14	13.66	+	1
Other immune and defense	127	4	3.48	+	1
Natural killer cell mediated immunity	61	2	1.67	+	1
Interferon-mediated immunity	77	4	2.11	+	1
Macrophage-mediated immunity	123	2	3.37	-	1
Complement-mediated immunity	47	0	1.29	-	1
B-cell- and antibody-mediated immunity	77	1	2.11	-	1
MHCII-mediated immunity	20	1	0.55	+	1
MHCI-mediated immunity	48	4	1.31	+	1
T-cell mediated immunity	202	11	5.53	+	1
Immunity and defense	1189	27	32.54	-	1
Other transport	54	1	1.48	-	1
Extracellular transport and import	77	1	2.11	-	1
Small molecule transport	124	3	3.39	-	1
Anion transport	86	1	2.35	-	1
Cation transport	406	8	11.11	-	1
Ion transport	531	10	14.53	-	1
Transport	1114	24	30.49	-	1
Other protein targeting and localization	16	0	0.44	-	1
Asymmetric protein localization	16	0	0.44	-	1
Protein targeting	88	1	2.41	-	1
Protein targeting and localization	159	2	4.35	-	1
Steroid hormone metabolism	39	1	1.07	-	1
Glycogen metabolism	40	2	1.09	+	1
Other intracellular protein traffic	56	1	1.53	-	1
Other steroid metabolism	15	1	0.41	+	1
Mitochondrial transport	23	1	0.63	+	1
Bile acid metabolism	1	0	0.03	-	1
Steroid metabolism	194	4	5.31	-	1
Nuclear transport	64	1	1.75	-	1
Receptor mediated endocytosis	100	2	2.74	-	1
Other sulfur metabolism	15	0	0.41	-	1
Other carbon metabolism	72	0	1.97	-	1
Phosphate transport	15	0	0.41	-	1
Calcium ion homeostasis	32	0	0.88	-	1
Polyphosphate biosynthesis	3	0	0.08	-	1
Lipid metabolism	126	3	3.45	-	1
Regulation of phosphate metabolism	3	0	0.08	-	1
Polyphosphate catabolism	3	0	0.08	-	1
Phosphate metabolism	96	2	2.63	-	1
Other nitrogen metabolism	2	0	0.05	-	1
Nitric oxide biosynthesis	6	0	0.16	-	1
Nitrogen utilization	1	0	0.03	-	1
Nitrogen metabolism	14	0	0.38	-	1
Endocytosis	233	5	6.38	-	1
Constitutive exocytosis	11	0	0.3	-	1
Other metabolism	502	11	13.74	-	1
Regulated exocytosis	42	0	1.15	-	1
Granulocyte-mediated immunity	67	1	1.83	-	1
Exocytosis	128	3	3.5	-	1
Intracellular protein traffic	792	20	21.68	-	1
Cell adhesion	522	15	14.29	+	1
Other signal transduction	60	0	1.64	-	1
Ligand-mediated signaling	349	7	9.55	-	1
Hematopoiesis	60	2	1.64	+	1
Other oncogenesis	52	1	1.42	-	1
Steroid hormone-mediated signaling	37	0	1.01	-	1
Cell adhesion-mediated signaling	348	12	9.52	+	1
Mitosis	262	4	7.17	-	1
Other coenzyme and prosthetic group metabolism	9	0	0.25	-	1
Oncogenesis	350	4	9.58	-	1
Vitamin/cofactor transport	32	0	0.88	-	1
Porphyrin metabolism	15	0	0.41	-	1
Lysosome transport	12	1	0.33	+	1
Pterin metabolism	8	0	0.22	-	1
Vitamin catabolism	1	0	0.03	-	1
Vitamin biosynthesis	19	0	0.52	-	1
Vitamin metabolism	37	0	1.01	-	1
Coenzyme metabolism	52	0	1.42	-	1
Other pathways of electron transport	16	0	0.44	-	1
Other intracellular signaling cascade	188	4	5.15	-	1
NO mediated signal transduction	7	0	0.19	-	1
JAK-STAT cascade	82	1	2.24	-	1
Peroxisome transport	13	0	0.36	-	1
JNK cascade	55	3	1.51	+	1
Pinocytosis	5	0	0.14	-	1
NF-kappaB cascade	69	2	1.89	+	1
Phagocytosis	32	1	0.88	+	1
General vesicle transport	219	9	5.99	+	1
MAPKKK cascade	173	4	4.74	-	1
Extracellular matrix protein-mediated signaling	54	0	1.48	-	1
Cell communication	1043	23	28.55	-	1
Calcium mediated signaling	106	1	2.9	-	1
Chromatin packaging and remodeling	160	3	4.38	-	1
Intracellular signaling cascade	765	17	20.94	-	1
Phospholipid metabolism	126	5	3.45	+	1
Other receptor mediated signaling pathway	190	3	5.2	-	1
Sulfur redox metabolism	21	1	0.57	+	1
Other homeostasis activities	65	1	1.78	-	1
Ferredoxin metabolism	3	0	0.08	-	1
Oxidative phosphorylation	61	1	1.67	-	1
Growth factor homeostasis	9	0	0.25	-	1
Electron transport	244	5	6.68	-	1
Other protein metabolism	38	0	1.04	-	1
Amino acid activation	35	0	0.96	-	1
Translational regulation	56	1	1.53	-	1
Protein complex assembly	54	0	1.48	-	1
Proteolysis	851	19	23.29	-	1
Protein-lipid modification	19	0	0.52	-	1
