# Supplementary material for: Noisy splicing, more than expression regulation, explains why some exons are subject to nonsense-mediated mRNA decay
Source: BMC Biol. 2009 May 14;7:23. doi: 10.1186/1741-7007-7-23 (PMC2697156; doi:10.1186/1741-7007-7-23)
Supplement: Additional file 4 — Comparison of human and mouse nonsense-mediated mRNA decay candidates function distributions. This file contains the complete results of comparing the functional distributions between human and mouse nonsense-mediated mRNA decay candidates using FatiGO tool. [file 1741-7007-7-23-S4.xls]

## Sheet: biological_process_results
Function distribution between human and mouse NMD candidates
#Entity: biological process GO terms
Go Level: the leve of the term in GO hierachical structure
Human genes list1: human genes associated with this GO term
mouse genes list2(human orthologs): mouse genes associated with this GO term
Unadj. Pvalue: unajusted p-values
Adj. pvalue: adjusted p-value by FDR
#Entity	Go Level	Human genes list1	Number of genes in list1	Percentage list1	mouse genes list2(human orthologs)	Number of genes in list2	Percentage list2	Unadj. pvalue	Adj. pvalue
behavior	3	No genes	0	0	5923 51192 55342 64221	4	3.57	0.0366718	1
cell organization and biogenesis	3	9135 51512 112398 151649 81035 3831 8443 134 55288 89846 51560 83746 55670 150465 84932 285973 51447 11130 51095 55506 55540 2011 8578 6103 91010 115727 10051 3692 129401	29	20.42	9169 130340 7011 9852 8894 79828 64221 347252 29901 64175 54509 6426	12	10.71	0.0402707	1
catabolic process	3	112398	1	0.7	51433 5162 2055 55293 50487 55802	6	5.36	0.0461604	1
cell communication	3	355 9270 112398 81035 2780 4155 5792 55344 5733 134 10272 5914 284654 55288 89846 51560 83873 326624 3709 3632 7289 10077 53944 835 80895 9290 64582 11093 22801 306 84932 11130 30819 53632 818 53917 255426 915 2011 10175 55072 222611 3572 57449 115727 84231 3692 5327	48	33.8	140459 51311 94134 64127 5923 6751 9368 285282 343637 9852 140699 23365 7187 9170 55207 160622 22914 6754 124056 51665 10692 389337 3459 54509 8567 27130	26	23.21	0.0717104	1
cytokine production	3	No genes	0	0	51311 64127 51665	3	2.68	0.084446	1
localization of cell	3	22801	1	0.7	10653 51192 55342 64221	4	3.57	0.172903	1
death	3	79370 9135 355 5733 134 149428 55288 835 51447 57449 84231	11	7.75	64127 7187 54840 79072	4	3.57	0.188961	1
cell adhesion	3	9270 5792 158326 1826 22801 53345 80725 8578	8	5.63	84034 64403	2	1.79	0.192792	1
reproductive process	3	No genes	0	0	7342 51665	2	1.79	0.193458	1
cell proliferation	3	79679 149428 8558 80279 3572 115727	6	4.23	5923 6751 27074 144455 51192 200081 6754 64175 5449	9	8.04	0.28378	1
response to biotic stimulus	3	81035 10005 55072	3	2.11	51311 64127 22914 3459 51182	5	4.46	0.306602	1
protein localization	3	9135 51560 326624 55670 84932 53917 51095 23457 5452 6103 129401	11	7.75	127845 130340 64127 9852 55293	5	4.46	0.312836	1
cellular developmental process	3	79370 9135 355 5733 134 149428 55288 835 150465 80279 51447 915 5452 2011 8578 6103 57449 115727 84231	19	13.38	1209 64127 7187 79828 55342 64221 80274 54840 79072 121643	10	8.93	0.322767	1
neurological process	3	2780 4155 5595 30819 1415 6103 388531 84231	8	5.63	5923 3617 10692	3	2.68	0.355708	1
regulation of body fluids	3	5733 11093 6582 5327	4	2.82	80274	1	0.89	0.387622	1
regulation of a molecular function	3	89846 80279 115727 84231	4	2.82	9170	1	0.89	0.387622	1
cell cycle	3	51512 5595 143384 84552 8558 80279 11130 818 10051	9	6.34	51433 144455 5892 29901	4	3.57	0.397831	1
digestion	3	No genes	0	0	6751	1	0.89	0.440945	1
regulation of biological quality	3	112398 4155 51447 55540 115727	5	3.52	347252 64175	2	1.79	0.469764	1
autophagy	3	285973 53917	2	1.41	No genes	0	0	0.505026	1
biosynthetic process	3	2686 8443 80765 80142 84105 124454 64802 53635 79631 53632 116285 5277 51642 91010 4338 56895 3692	17	11.97	79071 11227 51311 514 8894 10644 23209 2055 51665 144423	10	8.93	0.539801	1
multicellular organismal development	3	355 4155 825 8443 134 158326 5914 9365 5595 55891 150465 1826 22801 80279 915 8578 6103 115727	18	12.68	7342 7374 79828 64221 2055 51665 3899 80274 5449 121643 27130	11	9.82	0.553709	1
anatomical structure development	3	355 112398 4155 825 8443 134 5914 9365 5595 89846 150465 1826 22801 80279 51447 915 55540 2011 8578 6103 115727	21	14.79	51085 7342 7374 10644 79828 64221 2055 51665 347252 80274 64175 5449 121643	13	11.61	0.578269	1
chemical homeostasis	3	5733	1	0.7	9368 9170	2	1.79	0.584576	1
macromolecule metabolic process	3	333929 80028 283337 54961 355 55554 112398 54973 81035 164395 5792 825 79142 5733 84105 5914 9365 81669 5595 124454 7289 2103 6625 53944 83746 55670 53635 835 150465 80895 11093 8558 79631 54826 60509 53632 1196 10865 818 53917 51095 136541 915 89944 55506 5452 54814 2011 55072 11342 5277 51642 23275 171568 56649 8578 4149 91010 5935 84231 1198 10138 3692 79027 5327	65	45.77	51433 5162 51085 11227 9169 8732 51185 51311 55520 64127 7011 7342 84124 9368 285282 7374 54704 9852 8894 11129 10644 80853 144455 5892 79828 23209 2055 79841 339344 8897 5651 51665 10692 29901 3899 80274 8880 54840 64175 283209 55293 5449 51182 6519 55657 51586 84504 6426 134353 3181 167681 55802 79913 121643 51086	55	49.11	0.61467	1
cell division	3	84552 11130 10051	3	2.11	51433	1	0.89	0.632573	1
cell activation	3	355 79679 915	3	2.11	55024	1	0.89	0.632573	1
cell homeostasis	3	112398 5733 80142 55288	4	2.82	9368 9170	2	1.79	0.697008	1
defense response	3	81035 5733 134 55540	4	2.82	51311 64127 22914 80274	4	3.57	0.734335	1
response to chemical stimulus	3	81035 30819 116285 57412	4	2.82	6751 51192 64221 51182	4	3.57	0.734335	1
establishment of localization	3	55532 9135 151649 81035 10089 3831 3934 5733 134 80765 80142 55288 51560 326624 3709 55670 5250 119559 84932 30819 53632 80725 6582 818 53917 51095 117155 5826 23457 5452 8578 6103 115286 84231 129401	35	24.65	127845 130340 55972 64127 133482 201266 79748 514 9852 57205 160728 284439 259232 51192 84876 23209 2055 200081 162515 206358 55315 55293 6519 64078 54795	25	22.32	0.766298	1
response to external stimulus	3	2780 5733 134 11093 388531 115727 5327	7	4.93	51311 64127 6751 51192 55342 64221 80274	7	6.25	0.783429	1
regulation of biological process	3	79370 333929 283337 355 51512 112398 79142 134 10272 79679 80142 84105 5914 390992 9365 81669 5595 149428 89846 7289 2103 83746 835 150465 8558 80279 51447 80725 10865 53917 255426 55506 55540 5452 55072 5277 3572 4149 57449 115727 84231 10138 79027	43	30.28	51433 51085 84542 51311 64127 5923 6751 7342 84124 285282 10644 80853 144455 23365 7187 9170 84876 2055 339344 6754 51665 347252 3899 8880 389337 64175 5449 55657 51586 84504 79913 121643	32	28.57	0.783529	1
immune system process	3	355 81035 4155 79679 10005 915 5452 10175 55072 3572 115727	11	7.75	51311 7374 51192 84876 22914 55024 54795	7	6.25	0.806528	1
cellular metabolic process	3	333929 80028 283337 54961 55554 57404 54973 81035 164395 5792 2686 83451 825 79142 8443 5733 80765 80142 84105 5914 284654 390992 9365 81669 5595 171425 124454 64802 7289 2103 6625 53944 83746 55670 53635 8395 835 150465 5250 80895 11093 8558 79631 54826 60509 53632 10005 1196 10865 818 53917 51095 136541 116285 55506 5452 54814 2011 55072 11342 57412 5277 51642 23275 171568 56649 8578 4149 11238…	79	55.63	79071 27158 1327 51433 5162 51085 11227 84542 9169 8732 51185 51311 55520 64127 253190 7011 115861 7342 514 84124 285282 7374 54704 9852 8894 11129 10644 80853 144455 5892 79828 23209 2055 79841 339344 8897 5651 124056 51665 10692 29901 3899 8880 54840 283209 55293 5449 51182 6519 55657 51586 84504 6426 134353 3181 167681 50487 55802 79913 121643 51086	61	54.46	0.899164	1
nitrogen compound metabolic process	3	124454 53635	2	1.41	11227 6519	2	1.79	1	1
detection of stimulus	3	2780 30819 388531	3	2.11	51311 64127	2	1.79	1	1
developmental maturation	3	5452	1	0.7	No genes	0	0	1	1
response to endogenous stimulus	3	51512 81035 5595	3	2.11	7374 5892 54840	3	2.68	1	1
RNA localization	3	129401	1	0.7	No genes	0	0	1	1
secondary metabolic process	3	57412	1	0.7	No genes	0	0	1	1
response to abiotic stimulus	3	2780 388531	2	1.41	55342	1	0.89	1	1
tissue remodeling	3	9365	1	0.7	No genes	0	0	1	1
cell recognition	3	81035	1	0.7	No genes	0	0	1	1
sexual reproduction	3	23457	1	0.7	55342	1	0.89	1	1
chromosome segregation	3	10051	1	0.7	55207	1	0.89	1	1
aging	3	9365	1	0.7	No genes	0	0	1	1
homeostasis of number of cells	3	355	1	0.7	No genes	0	0	1	1
excretion	3	6582	1	0.7	No genes	0	0	1	1
primary metabolic process	3	333929 80028 283337 54961 355 55554 112398 54973 81035 164395 5792 825 79142 8443 5733 80765 80142 84105 5914 390992 9365 81669 5595 124454 64802 7289 2103 6625 53944 83746 55670 53635 8395 835 150465 80895 11093 8558 79631 54826 60509 53632 10005 1196 10865 818 53917 51095 136541 116285 915 89944 55506 5452 54814 2011 55072 11342 5277 51642 23275 171568 56649 8578 4149 91010 5935 56895 84231 119…	74	52.11	79071 51433 5162 51085 11227 84542 9169 8732 51185 51311 55520 64127 7011 7342 514 84124 9368 285282 7374 54704 9852 8894 11129 10644 80853 144455 5892 79828 23209 2055 79841 339344 8897 5651 51665 10692 29901 3899 80274 8880 54840 64175 283209 55293 5449 51182 6519 55657 51586 84504 6426 134353 3181 167681 50487 55802 79913 121643 51086	59	52.68	1	1
response to stress	3	51512 112398 5733 134 5595 11093 5327	7	4.93	51311 7374 5892 80274 54840 51182	6	5.36	1	1
thermoregulation	3	5733	1	0.7	No genes	0	0	1	1
coagulation	3	11093 5327	2	1.41	80274	1	0.89	1	1
cellular catabolic process	4	No genes	0	0	51433 5162 55293 55802	4	3.67	0.0373631	1
organelle organization and biogenesis	4	51512 3831 55288 89846 83746 55670 150465 285973 11130 55506 91010 10051 3692	13	9.49	7011 79828 29901 54509	4	3.67	0.0821782	1
signal transduction	4	355 9270 112398 81035 2780 5792 55344 5733 134 10272 5914 284654 55288 89846 51560 83873 326624 3709 7289 53944 835 80895 9290 64582 11093 22801 306 84932 11130 30819 53632 818 53917 255426 915 2011 10175 55072 222611 3572 57449 115727 84231 3692 5327	45	32.85	140459 51311 94134 64127 5923 6751 9368 285282 343637 9852 140699 23365 7187 9170 55207 160622 22914 6754 51665 10692 389337 3459 54509 8567 27130	25	22.94	0.0904848	1
macromolecule catabolic process	4	112398	1	0.73	51433 5162 2055 55293 55802	5	4.59	0.0906807	1
alcohol metabolic process	4	23275	1	0.73	5162 2055 283209 55293 51086	5	4.59	0.0906807	1
membrane organization and biogenesis	4	9135 151649 81035 8443 134 8578	6	4.38	130340	1	0.92	0.136716	1
cell motility	4	22801	1	0.73	10653 51192 55342 64221	4	3.67	0.173807	1
organic acid metabolic process	4	8443 80142 124454 53635 53632 10005 116285 57412	8	5.84	79071 6519	2	1.83	0.192287	1
cellular localization	4	3831 55288 51560 55670 84932 51095 6103 129401	8	5.84	130340 9852	2	1.83	0.192287	1
detection of biotic stimulus	4	No genes	0	0	51311 64127	2	1.83	0.195321	1
locomotory behavior	4	No genes	0	0	51192 64221	2	1.83	0.195321	1
aromatic compound metabolic process	4	83451 84105 171425 116285 4338	5	3.65	253190	1	0.92	0.23135	1
positive regulation of biological process	4	355 112398 134 84105 5914 9365 51447 5452 5277 3572 57449 115727 84231 10138	14	10.22	51311 64127 7187 9170 84876 5449	6	5.5	0.241165	1
cell-substrate adhesion	4	9270 158326 22801	3	2.19	No genes	0	0	0.256695	1
regulation of developmental process	4	89846 150465 80279	3	2.19	No genes	0	0	0.256695	1
cellular macromolecule metabolic process	4	80028 54961 55554 81035 164395 5792 825 5595 124454 53944 55670 53635 835 150465 80895 11093 8558 79631 60509 53632 1196 818 136541 54814 2011 11342 5277 51642 56649 8578 91010 84231 1198 3692 5327	35	25.55	51433 8732 51185 51311 54704 9852 8894 10644 79828 23209 2055 79841 8897 5651 51665 10692 29901 55293 51182 167681 51086	21	19.27	0.28491	1
nucleobase, nucleoside, nucleotide and nucleic acid metabolic process	4	333929 283337 54973 79142 5733 80142 84105 5914 390992 81669 124454 64802 7289 2103 6625 83746 53635 54826 10865 53917 51095 55506 5452 55072 171568 4149 5935 84231 10138 79027	30	21.9	51085 84542 9169 8732 55520 64127 7011 7342 514 84124 285282 7374 11129 80853 144455 5892 79828 339344 3899 8880 54840 5449 55657 51586 84504 6426 134353 3181 55802 79913 121643	31	28.44	0.298183	1
cell-cell signaling	4	4155 134 10077 30819 818 84231	6	4.38	5923 6751	2	1.83	0.3068	1
phosphorus metabolic process	4	54961 5792 5595 53944 8395 80895 8558 1196 818 2011 1198	11	8.03	8732 514 54704 8897 51086	5	4.59	0.310474	1
establishment of protein localization	4	9135 51560 326624 55670 84932 53917 51095 23457 5452 6103 129401	11	8.03	127845 130340 64127 9852 55293	5	4.59	0.310474	1
cell differentiation	4	79370 9135 355 5733 134 149428 55288 835 150465 80279 51447 915 5452 2011 8578 6103 57449 115727 84231	19	13.87	1209 64127 7187 79828 55342 64221 80274 54840 79072 121643	10	9.17	0.320975	1
cellular biosynthetic process	4	2686 8443 80142 84105 124454 64802 53635 79631 53632 116285 5277 51642 91010 4338 3692	15	10.95	79071 11227 51311 514 8894 10644 23209 51665	8	7.34	0.383676	1
regulation of growth	4	112398 149428 51447 55540	4	2.92	347252	1	0.92	0.38622	1
regulation of catalytic activity	4	89846 80279 115727 84231	4	2.92	9170	1	0.92	0.38622	1
lipid metabolic process	4	8443 80765 80142 8395 53632 10005 116285 5277 56895	9	6.57	79071 2055 8897 50487	4	3.67	0.396352	1
system development	4	355 4155 825 8443 134 5914 9365 5595 150465 1826 22801 80279 915 8578 6103 115727	16	11.68	7342 7374 79828 64221 2055 51665 80274 5449 121643	9	8.26	0.404736	1
post-embryonic development	4	No genes	0	0	80274	1	0.92	0.443089	1
response to protein stimulus	4	No genes	0	0	51182	1	0.92	0.443089	1
interleukin-8 production	4	No genes	0	0	51311	1	0.92	0.443089	1
interferon-gamma production	4	No genes	0	0	51311	1	0.92	0.443089	1
reproductive developmental process	4	No genes	0	0	51665	1	0.92	0.443089	1
meiotic cell cycle	4	No genes	0	0	5892	1	0.92	0.443089	1
interferon type I production	4	No genes	0	0	51311	1	0.92	0.443089	1
learning and/or memory	4	No genes	0	0	5923	1	0.92	0.443089	1
viral reproductive process	4	No genes	0	0	7342	1	0.92	0.443089	1
response to mechanical stimulus	4	No genes	0	0	55342	1	0.92	0.443089	1
oxygen and reactive oxygen species metabolic process	4	No genes	0	0	124056	1	0.92	0.443089	1
cellular defense response	4	No genes	0	0	22914	1	0.92	0.443089	1
protein metabolic process	4	80028 54961 355 55554 112398 81035 164395 5792 825 84105 5595 124454 53944 55670 53635 835 150465 80895 11093 8558 79631 60509 1196 818 136541 915 54814 2011 11342 5277 51642 56649 8578 91010 84231 1198 3692 5327	38	27.74	51433 8732 51185 51311 64127 9368 54704 9852 8894 10644 79828 23209 2055 79841 8897 5651 51665 10692 29901 80274 64175 55293 51182 167681 51086	25	22.94	0.462639	1
mitotic cell cycle	4	51512 8558 11130 818 10051	5	3.65	51433 29901	2	1.83	0.467934	1
sensory perception	4	2780 5595 1415 6103 388531	5	3.65	3617 10692	2	1.83	0.467934	1
regulation of metabolic process	4	333929 283337 112398 79142 80142 84105 5914 390992 81669 7289 2103 83746 10865 53917 5452 55072 5277 4149 84231 10138 79027	21	15.33	51085 84542 51311 64127 7342 84124 285282 10644 80853 144455 2055 339344 51665 3899 8880 5449 55657 51586 84504 79913 121643	21	19.27	0.495579	1
detection of abiotic stimulus	4	2780 388531	2	1.46	No genes	0	0	0.504463	1
cell redox homeostasis	4	112398 80142	2	1.46	No genes	0	0	0.504463	1
response to xenobiotic stimulus	4	116285 57412	2	1.46	No genes	0	0	0.504463	1
response to radiation	4	2780 388531	2	1.46	No genes	0	0	0.504463	1
carbohydrate metabolic process	4	825 9365 53632 89944 23275	5	3.65	5162 11227 283209 55293 6519 51086	6	5.5	0.544544	1
secretion	4	80142 51560 84932 80725 6582 818 5452 84231	8	5.84	64127 79748 51192 200081	4	3.67	0.556689	1
ion homeostasis	4	5733	1	0.73	9368 9170	2	1.83	0.585699	1
macromolecule complex assembly	4	355 81035 84105 915 55506 91010 3692	7	5.11	9169 64127 9368 9852 8894 29901 80274 6426	8	7.34	0.5936	1
leukocyte activation	4	355 79679 915	3	2.19	55024	1	0.92	0.631732	1
negative regulation of biological process	4	355 10272 5914 149428 835 8558 51447 80725 10865 10138	10	7.3	51085 6751 7342 144455 2055 339344 6754 51665 64175 5449	10	9.17	0.643176	1
response to DNA damage stimulus	4	51512 5595	2	1.46	7374 5892 54840	3	2.75	0.657602	1
ribonucleoprotein complex biogenesis and assembly	4	91010 3692	2	1.46	9169 8894 6426	3	2.75	0.657602	1
cofactor metabolic process	4	2686 64802 10005 4338	4	2.92	5162 514	2	1.83	0.695962	1
response to wounding	4	5733 134 11093 5327	4	2.92	51311 80274	2	1.83	0.695962	1
response to other organism	4	81035 10005 55072	3	2.19	51311 64127 22914 3459	4	3.67	0.70293	1
cell cycle process	4	51512 5595 8558 80279 11130 818 10051	7	5.11	51433 144455 5892 29901	4	3.67	0.759166	1
transport	4	55532 9135 151649 81035 10089 3831 3934 5733 134 80765 55288 51560 326624 3709 55670 5250 119559 84932 30819 53632 80725 6582 818 53917 51095 117155 5826 23457 8578 6103 115286 84231 129401	33	24.09	127845 130340 55972 133482 201266 79748 514 9852 57205 160728 284439 259232 51192 84876 23209 2055 200081 162515 206358 55315 55293 6519 64078 54795	24	22.02	0.761962	1
immune response	4	355 81035 4155 10005 5452 10175 55072 3572	8	5.84	51311 7374 84876 22914 54795	5	4.59	0.778377	1
anatomical structure morphogenesis	4	112398 8443 5595 89846 150465 51447 55540 2011 8578 6103 115727	11	8.03	51085 7342 10644 64221 347252 64175 5449	7	6.42	0.806217	1
cell-cell adhesion	4	158326	1	0.73	64403	1	0.92	1	1
response to toxin	4	57412	1	0.73	No genes	0	0	1	1
bone remodeling	4	9365	1	0.73	No genes	0	0	1	1
sulfur metabolic process	4	2686	1	0.73	No genes	0	0	1	1
regulation of multicellular organismal process	4	79679 9365	2	1.46	51311 5923	2	1.83	1	1
detection of external stimulus	4	2780 388531	2	1.46	64127	1	0.92	1	1
heat generation	4	5733	1	0.73	No genes	0	0	1	1
generation of precursor metabolites and energy	4	57404 80142 284654 9365 5250 53632 116285	7	5.11	27158 1327 5162 115861 514 55293	6	5.5	1	1
detection of chemical stimulus	4	30819	1	0.73	No genes	0	0	1	1
biopolymer metabolic process	4	333929 80028 283337 54961 112398 54973 164395 5792 79142 5733 84105 5914 81669 5595 124454 7289 2103 6625 53944 83746 53635 150465 80895 8558 54826 53632 1196 10865 818 53917 51095 55506 5452 2011 55072 5277 171568 4149 5935 84231 1198 10138 79027 5327	44	32.12	51433 51085 9169 8732 55520 7011 7342 84124 285282 7374 54704 11129 80853 144455 5892 79828 2055 339344 8897 10692 3899 8880 54840 55293 5449 55657 51586 84504 6426 134353 3181 55802 79913 121643 51086	35	32.11	1	1
macroautophagy	4	285973	1	0.73	No genes	0	0	1	1
one-carbon compound metabolic process	4	11238	1	0.73	No genes	0	0	1	1
establishment of RNA localization	4	129401	1	0.73	No genes	0	0	1	1
diuresis	4	5733	1	0.73	No genes	0	0	1	1
response to extracellular stimulus	4	115727	1	0.73	6751	1	0.92	1	1
leukocyte homeostasis	4	355	1	0.73	No genes	0	0	1	1
response to organic substance	4	81035	1	0.73	No genes	0	0	1	1
regulation of cellular process	4	79370 333929 283337 355 51512 112398 79142 134 10272 80142 84105 5914 390992 81669 5595 149428 89846 7289 2103 83746 835 8558 80279 51447 80725 10865 53917 255426 55540 5452 55072 3572 4149 57449 115727 84231 10138 79027	38	27.74	51433 51085 84542 51311 64127 5923 6751 7342 84124 285282 10644 80853 144455 23365 7187 84876 2055 339344 6754 51665 347252 3899 8880 389337 64175 5449 55657 51586 84504 79913 121643	31	28.44	1	1
amine metabolic process	4	124454 53635	2	1.46	11227 6519	2	1.83	1	1
regulation of gene expression, epigenetic	4	55506	1	0.73	No genes	0	0	1	1
amino acid and derivative metabolic process	4	124454 53635	2	1.46	6519	1	0.92	1	1
glycerol ether metabolic process	4	8443	1	0.73	No genes	0	0	1	1
gametogenesis	4	23457	1	0.73	55342	1	0.92	1	1
response to hypoxia	4	112398	1	0.73	No genes	0	0	1	1
hemostasis	4	11093 5327	2	1.46	80274	1	0.92	1	1
vitamin metabolic process	4	64802	1	0.73	No genes	0	0	1	1
cellular macromolecule catabolic process	5	No genes	0	0	51433 5162 55293 55802	4	4.04	0.0355681	1
cell surface receptor linked signal transduction	5	2780 5792 5733 134 10272 284654 83873 7289 53944 80895 9290 64582 11093 22801 915 55072 222611 3572 57449 115727 3692 5327	22	17.32	64127 6751 9368 343637 9170 6754 10692 8567 27130	9	9.09	0.0822446	1
regulation of biosynthetic process	5	No genes	0	0	51311 10644 51665	3	3.03	0.0826217	1
regulation of protein metabolic process	5	112398	1	0.79	51311 10644 2055 51665	4	4.04	0.17106	1
taxis	5	No genes	0	0	51192 64221	2	2.02	0.190797	1
amine transport	5	No genes	0	0	206358 6519	2	2.02	0.190797	1
hydrogen transport	5	No genes	0	0	514 206358	2	2.02	0.190797	1
alcohol catabolic process	5	No genes	0	0	5162 55293	2	2.02	0.190797	1
organic acid transport	5	No genes	0	0	206358 6519	2	2.02	0.190797	1
carbohydrate catabolic process	5	No genes	0	0	5162 55293	2	2.02	0.190797	1
cell development	5	79370 9135 355 5733 134 149428 55288 835 150465 80279 51447 5452 8578 6103 57449 84231	16	12.6	64127 7187 55342 64221 54840 79072 121643	7	7.07	0.190994	1
biopolymer modification	5	80028 54961 164395 5792 5595 53944 150465 80895 8558 1196 818 2011 5277 84231 1198 5327	16	12.6	8732 54704 79828 8897 10692 55293 51086	7	7.07	0.190994	1
cytoskeleton organization and biogenesis	5	51512 3831 55288 89846 55670 150465 11130 91010	8	6.3	29901 54509	2	2.02	0.19207	1
carboxylic acid metabolic process	5	8443 80142 124454 53635 53632 10005 116285 57412	8	6.3	79071 6519	2	2.02	0.19207	1
establishment of cellular localization	5	3831 55288 51560 55670 84932 51095 6103 129401	8	6.3	130340 9852	2	2.02	0.19207	1
membrane invagination	5	9135 151649 81035 134 8578	5	3.94	130340	1	1.01	0.234235	1
cell morphogenesis	5	112398 89846 150465 51447 55540 2011 8578 6103 115727	9	7.09	64221 347252 64175	3	3.03	0.236907	1
cellular carbohydrate metabolic process	5	53632 23275	2	1.57	5162 11227 283209 55293 51086	5	5.05	0.244601	1
cell-matrix adhesion	5	9270 158326 22801	3	2.36	No genes	0	0	0.25823	1
protein transport	5	9135 51560 326624 55670 84932 53917 51095 23457 6103 129401	10	7.87	127845 130340 9852 55293	4	4.04	0.277246	1
regulation of cellular metabolic process	5	333929 283337 79142 80142 84105 5914 390992 81669 7289 2103 83746 10865 53917 5452 55072 4149 84231 10138 79027	19	14.96	51085 84542 51311 64127 7342 84124 285282 10644 80853 144455 2055 339344 51665 3899 8880 5449 55657 51586 84504 79913 121643	21	21.21	0.291869	1
DNA metabolic process	5	83746 54826 55506	3	2.36	7011 7374 5892 79828 54840	5	5.05	0.302577	1
regulation of cell proliferation	5	149428 8558 3572	3	2.36	6751 144455 6754 64175 5449	5	5.05	0.302577	1
negative regulation of metabolic process	5	5914 10865 10138	3	2.36	51085 7342 2055 339344 51665	5	5.05	0.302577	1
biopolymer catabolic process	5	112398	1	0.79	51433 2055 55802	3	3.03	0.32143	1
cellular protein metabolic process	5	80028 54961 55554 81035 164395 5792 825 5595 124454 53944 55670 53635 835 150465 80895 11093 8558 79631 60509 1196 818 136541 54814 2011 11342 5277 51642 56649 8578 91010 84231 1198 3692 5327	34	26.77	51433 8732 51185 51311 54704 9852 8894 10644 79828 23209 2055 79841 8897 5651 51665 10692 29901 55293 51182 167681 51086	21	21.21	0.352972	1
cellular lipid metabolic process	5	8443 80765 80142 8395 53632 10005 116285 5277 56895	9	7.09	79071 2055 8897 50487	4	4.04	0.397879	1
phosphate metabolic process	5	54961 5792 5595 53944 8395 80895 8558 1196 818 2011 1198	11	8.66	8732 514 54704 8897 51086	5	5.05	0.43395	1
positive regulation of cellular process	5	355 134 84105 5914 51447 5452 3572 57449 84231 10138	10	7.87	51311 64127 7187 84876 5449	5	5.05	0.434624	1
anatomical structure formation	5	No genes	0	0	7342	1	1.01	0.438053	1
viral infectious cycle	5	No genes	0	0	7342	1	1.01	0.438053	1
response to nutrient levels	5	No genes	0	0	6751	1	1.01	0.438053	1
mechanosensory behavior	5	No genes	0	0	55342	1	1.01	0.438053	1
sex differentiation	5	No genes	0	0	51665	1	1.01	0.438053	1
neurotransmitter transport	5	No genes	0	0	79748	1	1.01	0.438053	1
superoxide metabolic process	5	No genes	0	0	124056	1	1.01	0.438053	1
regulation of immune system process	5	No genes	0	0	51311	1	1.01	0.438053	1
regulation of secretion	5	No genes	0	0	64127	1	1.01	0.438053	1
cell fate commitment	5	No genes	0	0	121643	1	1.01	0.438053	1
microtubule organizing center organization and biogenesis	5	No genes	0	0	29901	1	1.01	0.438053	1
fat cell differentiation	5	No genes	0	0	79828	1	1.01	0.438053	1
cofactor catabolic process	5	No genes	0	0	5162	1	1.01	0.438053	1
response to unfolded protein	5	No genes	0	0	51182	1	1.01	0.438053	1
regulation of transport	5	No genes	0	0	84876	1	1.01	0.438053	1
lipid catabolic process	5	No genes	0	0	50487	1	1.01	0.438053	1
interferon-beta production	5	No genes	0	0	51311	1	1.01	0.438053	1
endothelial cell differentiation	5	No genes	0	0	80274	1	1.01	0.438053	1
regulation of neurological process	5	No genes	0	0	5923	1	1.01	0.438053	1
memory	5	No genes	0	0	5923	1	1.01	0.438053	1
adaptive immune response	5	No genes	0	0	51311	1	1.01	0.438053	1
interferon-alpha production	5	No genes	0	0	51311	1	1.01	0.438053	1
positive regulation of metabolic process	5	112398 84105 5914 5452 5277 10138	6	4.72	51311 5449	2	2.02	0.470973	1
cell cycle phase	5	51512 8558 11130 818 10051	5	3.94	51433 5892	2	2.02	0.471316	1
peptide transport	5	818 23457	2	1.57	No genes	0	0	0.505487	1
aromatic compound biosynthetic process	5	84105 4338	2	1.57	No genes	0	0	0.505487	1
regulation of transferase activity	5	80279 84231	2	1.57	No genes	0	0	0.505487	1
generation of a signal involved in cell-cell signaling	5	818 84231	2	1.57	No genes	0	0	0.505487	1
pteridine and derivative metabolic process	5	84105 4338	2	1.57	No genes	0	0	0.505487	1
response to light stimulus	5	2780 388531	2	1.57	No genes	0	0	0.505487	1
detection of stimulus during sensory perception	5	2780 388531	2	1.57	No genes	0	0	0.505487	1
xenobiotic metabolic process	5	116285 57412	2	1.57	No genes	0	0	0.505487	1
protein complex assembly	5	355 81035 84105 915	4	3.15	64127 9368 9852 29901 80274	5	5.05	0.509891	1
RNA metabolic process	5	333929 283337 54973 79142 5733 84105 5914 81669 124454 7289 2103 6625 83746 53635 10865 53917 51095 5452 55072 171568 4149 5935 84231 10138 79027	25	19.69	51085 9169 8732 55520 7342 84124 285282 11129 80853 144455 339344 3899 8880 5449 55657 51586 84504 6426 134353 3181 55802 79913 121643	23	23.23	0.517855	1
vesicle-mediated transport	5	9135 151649 81035 134 51560 84932 80725 8578	8	6.3	127845 130340 79748 200081	4	4.04	0.55757	1
immune effector process	5	5452	1	0.79	51311 7374	2	2.02	0.582754	1
response to virus	5	55072	1	0.79	51311 3459	2	2.02	0.582754	1
cell migration	5	22801	1	0.79	51192 64221	2	2.02	0.582754	1
cell ion homeostasis	5	5733	1	0.79	9368 9170	2	2.02	0.582754	1
organ development	5	355 825 8443 5914 9365 5595 22801 80279 915 6103 115727	11	8.66	7342 7374 79828 51665 80274 5449	6	6.06	0.612868	1
humoral immune response	5	81035 10005 5452	3	2.36	22914	1	1.01	0.633273	1
cofactor biosynthetic process	5	2686 64802 4338	3	2.36	514	1	1.01	0.633273	1
lymphocyte activation	5	355 79679 915	3	2.36	55024	1	1.01	0.633273	1
organic acid biosynthetic process	5	80142 53632 116285	3	2.36	79071	1	1.01	0.633273	1
transmission of nerve impulse	5	4155 30819 84231	3	2.36	5923	1	1.01	0.633273	1
negative regulation of cellular process	5	355 10272 5914 149428 835 8558 51447 80725 10865 10138	10	7.87	51085 6751 7342 144455 2055 339344 6754 51665 64175 5449	10	10.1	0.63948	1
protein-RNA complex assembly	5	91010 3692	2	1.57	9169 8894 6426	3	3.03	0.655849	1
regulation of cell cycle	5	51512 5595 8558 80279	4	3.15	51433 144455	2	2.02	0.697895	1
coenzyme metabolic process	5	2686 64802 10005 4338	4	3.15	5162 514	2	2.02	0.697895	1
sensory perception of light stimulus	5	2780 1415 6103 388531	4	3.15	3617 10692	2	2.02	0.697895	1
nervous system development	5	4155 134 150465 1826 80279 8578	6	4.72	64221 2055 121643	3	3.03	0.734678	1
regulation of signal transduction	5	10272 89846 255426 3572 57449 115727 84231	7	5.51	64127 5923 23365 389337	4	4.04	0.759445	1
ion transport	5	55532 81035 10089 5733 3709 119559 30819 6582 818 117155	10	7.87	201266 514 57205 160728 259232 84876 23209 206358 54795	9	9.09	0.811335	1
intracellular signaling cascade	5	9270 112398 81035 55344 5733 55288 89846 51560 326624 835 84932 11130 53632 53917 255426 2011 10175 57449 115727 84231	20	15.75	140459 51311 64127 5923 6751 285282 140699 23365 9170 55207 6754 51665 389337 54509	14	14.14	0.851746	1
fluid secretion	5	6582	1	0.79	No genes	0	0	1	1
regulation of hydrolase activity	5	89846 115727	2	1.57	9170	1	1.01	1	1
sensory perception of pain	5	5595	1	0.79	No genes	0	0	1	1
peroxisome organization and biogenesis	5	55670	1	0.79	No genes	0	0	1	1
energy derivation by oxidation of organic compounds	5	9365 53632 116285	3	2.36	5162 55293	2	2.02	1	1
electron transport	5	57404 80142 284654	3	2.36	27158 1327 115861	3	3.03	1	1
vitamin biosynthetic process	5	64802	1	0.79	No genes	0	0	1	1
transcription	5	333929 283337 79142 5733 80142 84105 5914 390992 81669 7289 2103 83746 10865 53917 5452 55072 171568 4149 84231 10138 79027	21	16.54	51085 84542 64127 7342 84124 285282 80853 144455 339344 3899 8880 5449 55657 51586 84504 79913 121643	17	17.17	1	1
nucleotide metabolic process	5	64802	1	0.79	514	1	1.01	1	1
response to bacterium	5	81035	1	0.79	64127	1	1.01	1	1
protein secretion	5	5452	1	0.79	64127	1	1.01	1	1
homophilic cell adhesion	5	158326	1	0.79	64403	1	1.01	1	1
positive regulation of multicellular organismal process	5	9365	1	0.79	51311	1	1.01	1	1
glycerol ether biosynthetic process	5	8443	1	0.79	No genes	0	0	1	1
regulation of cell redox homeostasis	5	112398	1	0.79	No genes	0	0	1	1
regulation of bone remodeling	5	9365	1	0.79	No genes	0	0	1	1
regulation of catabolic process	5	112398	1	0.79	No genes	0	0	1	1
protein-DNA complex assembly	5	55506	1	0.79	No genes	0	0	1	1
response to fungus	5	81035	1	0.79	No genes	0	0	1	1
wound healing	5	11093 5327	2	1.57	80274	1	1.01	1	1
urogenital system development	5	5914	1	0.79	No genes	0	0	1	1
water-soluble vitamin metabolic process	5	64802	1	0.79	No genes	0	0	1	1
inflammatory response	5	5733 134	2	1.57	51311 80274	2	2.02	1	1
regulation of cell differentiation	5	80279	1	0.79	No genes	0	0	1	1
autophagic vacuole formation	5	285973	1	0.79	No genes	0	0	1	1
regulation of growth rate	5	149428	1	0.79	No genes	0	0	1	1
male gamete generation	5	23457	1	0.79	55342	1	1.01	1	1
polysaccharide metabolic process	5	53632	1	0.79	No genes	0	0	1	1
DNA damage response, signal transduction	5	51512	1	0.79	No genes	0	0	1	1
sensory perception of mechanical stimulus	5	6103	1	0.79	No genes	0	0	1	1
negative regulation of growth	5	51447	1	0.79	No genes	0	0	1	1
detection of calcium ion	5	30819	1	0.79	No genes	0	0	1	1
lipid transport	5	80765	1	0.79	2055	1	1.01	1	1
photoreceptor cell differentiation	5	6103	1	0.79	No genes	0	0	1	1
membrane fusion	5	9135	1	0.79	No genes	0	0	1	1
dosage compensation	5	55506	1	0.79	No genes	0	0	1	1
ribosome biogenesis and assembly	5	3692	1	0.79	No genes	0	0	1	1
innate immune response	5	81035	1	0.79	51311	1	1.01	1	1
response to carbohydrate stimulus	5	81035	1	0.79	No genes	0	0	1	1
lymphocyte homeostasis	5	355	1	0.79	No genes	0	0	1	1
nucleobase, nucleoside, nucleotide and nucleic acid transport	5	129401	1	0.79	64078	1	1.01	1	1
chromosome organization and biogenesis	5	83746 55506 10051	3	2.36	7011 79828	2	2.02	1	1
regulation of anatomical structure morphogenesis	5	89846	1	0.79	No genes	0	0	1	1
regulation of cell activation	5	79679	1	0.79	No genes	0	0	1	1
regulation of cell adhesion	5	80725	1	0.79	No genes	0	0	1	1
toxin metabolic process	5	57412	1	0.79	No genes	0	0	1	1
sulfur compound biosynthetic process	5	2686	1	0.79	No genes	0	0	1	1
positive regulation of enzyme activity	5	115727 84231	2	1.57	9170	1	1.01	1	1
carbohydrate transport	5	53632	1	0.79	No genes	0	0	1	1
secretory pathway	5	51560 84932 80725 84231	4	3.15	79748 51192 200081	3	3.03	1	1
macromolecule biosynthetic process	5	124454 53635 79631 53632 5277 51642 91010 3692	8	6.3	11227 51311 8894 10644 23209 51665	6	6.06	1	1
mRNA metabolic process	6	6625	1	0.83	9169 8732 11129 6426 134353 3181 55802	7	7.87	0.011383	1
DNA repair	6	No genes	0	0	7374 5892 54840	3	3.37	0.0757202	1
regulation of cellular biosynthetic process	6	No genes	0	0	51311 10644 51665	3	3.37	0.0757202	1
DNA recombination	6	No genes	0	0	7011 7374 5892	3	3.37	0.0757202	1
enzyme linked receptor protein signaling pathway	6	5792 10272 115727 5327	4	3.33	No genes	0	0	0.137964	1
integrin-mediated signaling pathway	6	80895 11093 22801 3692	4	3.33	No genes	0	0	0.137964	1
negative regulation of cell proliferation	6	149428 8558	2	1.67	6751 144455 6754 64175 5449	5	5.62	0.138505	1
monosaccharide metabolic process	6	23275	1	0.83	5162 283209 55293 51086	4	4.49	0.165808	1
chemotaxis	6	No genes	0	0	51192 64221	2	2.25	0.180162	1
cytokine metabolic process	6	No genes	0	0	51311 51665	2	2.25	0.180162	1
cellular carbohydrate catabolic process	6	No genes	0	0	5162 55293	2	2.25	0.180162	1
main pathways of carbohydrate metabolic process	6	No genes	0	0	5162 55293	2	2.25	0.180162	1
negative regulation of protein metabolic process	6	No genes	0	0	2055 51665	2	2.25	0.180162	1
carboxylic acid transport	6	No genes	0	0	206358 6519	2	2.25	0.180162	1
cellular protein complex assembly	6	No genes	0	0	9852 29901	2	2.25	0.180162	1
phosphorylation	6	5595 53944 8395 8558 1196 818 2011 1198	8	6.67	514 51086	2	2.25	0.194736	1
intracellular transport	6	3831 55288 51560 55670 84932 51095 6103 129401	8	6.67	130340 9852	2	2.25	0.194736	1
RNA processing	6	54973 6625 51095 5935	4	3.33	9169 8732 55520 11129 6426 134353 3181	7	7.87	0.210423	1
microtubule-based process	6	51512 3831 55288 55670 150465 11130	6	5	29901	1	1.12	0.24262	1
monocarboxylic acid metabolic process	6	8443 80142 53632 10005 116285	5	4.17	79071	1	1.12	0.243113	1
endocytosis	6	9135 151649 81035 134 8578	5	4.17	130340	1	1.12	0.243113	1
lipoprotein metabolic process	6	81035 5277 8578	3	2.5	No genes	0	0	0.262974	1
T cell activation	6	355 79679 915	3	2.5	No genes	0	0	0.262974	1
protein modification	6	80028 54961 164395 5792 5595 53944 150465 80895 8558 1196 818 2011 5277 84231 1198 5327	16	13.33	8732 54704 79828 8897 10692 55293 51086	7	7.87	0.266154	1
cell death	6	79370 9135 355 5733 134 149428 55288 835 51447 57449 84231	11	9.17	64127 7187 54840 79072	4	4.49	0.27963	1
negative regulation of cellular metabolic process	6	5914 10865 10138	3	2.5	51085 7342 2055 339344 51665	5	5.62	0.28967	1
lipid biosynthetic process	6	8443 80765 80142 53632 116285 5277 56895	7	5.83	79071 2055	2	2.25	0.306506	1
B cell activation	6	No genes	0	0	55024	1	1.12	0.425837	1
vasculature development	6	No genes	0	0	7342	1	1.12	0.425837	1
negative regulation of biosynthetic process	6	No genes	0	0	51665	1	1.12	0.425837	1
anion homeostasis	6	No genes	0	0	9368	1	1.12	0.425837	1
regulation of ion transport	6	No genes	0	0	84876	1	1.12	0.425837	1
glutamate signaling pathway	6	No genes	0	0	6751	1	1.12	0.425837	1
acetyl-CoA metabolic process	6	No genes	0	0	5162	1	1.12	0.425837	1
regulation of transmission of nerve impulse	6	No genes	0	0	5923	1	1.12	0.425837	1
group transfer coenzyme metabolic process	6	No genes	0	0	514	1	1.12	0.425837	1
viral genome replication	6	No genes	0	0	7342	1	1.12	0.425837	1
Toll signaling pathway	6	No genes	0	0	64127	1	1.12	0.425837	1
gland development	6	No genes	0	0	5449	1	1.12	0.425837	1
adaptive immune response (sensu Gnathostomata)	6	No genes	0	0	51311	1	1.12	0.425837	1
male sex differentiation	6	No genes	0	0	51665	1	1.12	0.425837	1
regulation of immune response	6	No genes	0	0	51311	1	1.12	0.425837	1
long-term memory	6	No genes	0	0	5923	1	1.12	0.425837	1
ribonucleotide metabolic process	6	No genes	0	0	514	1	1.12	0.425837	1
modification-dependent macromolecule catabolic process	6	No genes	0	0	51433	1	1.12	0.425837	1
positive regulation of biosynthetic process	6	No genes	0	0	51311	1	1.12	0.425837	1
regulation of protein secretion	6	No genes	0	0	64127	1	1.12	0.425837	1
development of primary sexual characteristics	6	No genes	0	0	51665	1	1.12	0.425837	1
positive regulation of secretion	6	No genes	0	0	64127	1	1.12	0.425837	1
centrosome organization and biogenesis	6	No genes	0	0	29901	1	1.12	0.425837	1
nucleoside transport	6	No genes	0	0	64078	1	1.12	0.425837	1
aminoglycan metabolic process	6	No genes	0	0	11227	1	1.12	0.425837	1
detection of bacterium	6	No genes	0	0	64127	1	1.12	0.425837	1
purine nucleotide metabolic process	6	No genes	0	0	514	1	1.12	0.425837	1
leukocyte mediated immunity	6	No genes	0	0	51311	1	1.12	0.425837	1
protein folding	6	No genes	0	0	51182	1	1.12	0.425837	1
positive regulation of transport	6	No genes	0	0	84876	1	1.12	0.425837	1
lipid modification	6	No genes	0	0	8897	1	1.12	0.425837	1
nucleoside triphosphate metabolic process	6	No genes	0	0	514	1	1.12	0.425837	1
leukocyte migration	6	No genes	0	0	51192	1	1.12	0.425837	1
defense response to virus	6	No genes	0	0	51311	1	1.12	0.425837	1
detection of virus	6	No genes	0	0	51311	1	1.12	0.425837	1
positive regulation of immune system process	6	No genes	0	0	51311	1	1.12	0.425837	1
heart development	6	No genes	0	0	80274	1	1.12	0.425837	1
coenzyme catabolic process	6	No genes	0	0	5162	1	1.12	0.425837	1
response to nutrient	6	No genes	0	0	6751	1	1.12	0.425837	1
genitalia development	6	No genes	0	0	51665	1	1.12	0.425837	1
cellular respiration	6	No genes	0	0	5162	1	1.12	0.425837	1
cytokine secretion	6	No genes	0	0	64127	1	1.12	0.425837	1
RNA catabolic process	6	No genes	0	0	55802	1	1.12	0.425837	1
energy reserve metabolic process	6	9365 53632	2	1.67	No genes	0	0	0.508649	1
detection of light stimulus	6	2780 388531	2	1.67	No genes	0	0	0.508649	1
pteridine and derivative biosynthetic process	6	84105 4338	2	1.67	No genes	0	0	0.508649	1
regulation of kinase activity	6	80279 84231	2	1.67	No genes	0	0	0.508649	1
central nervous system development	6	4155 80279	2	1.67	No genes	0	0	0.508649	1
anion transport	6	81035 5733	2	1.67	No genes	0	0	0.508649	1
G-protein coupled receptor protein signaling pathway	6	2780 5733 134 83873 7289 9290 64582 222611 115727	9	7.5	6751 9170 6754 10692	4	4.49	0.564049	1
protein catabolic process	6	112398	1	0.83	51433 2055	2	2.25	0.576299	1
exocytosis	6	80725	1	0.83	79748 200081	2	2.25	0.576299	1
regulation of nucleobase, nucleoside, nucleotide and nucleic acid metabolic process	6	333929 283337 79142 80142 84105 5914 390992 81669 7289 2103 83746 10865 53917 5452 55072 4149 84231 10138 79027	19	15.83	51085 84542 64127 7342 84124 285282 80853 144455 339344 3899 8880 5449 55657 51586 84504 79913 121643	17	19.1	0.580932	1
cation transport	6	55532 10089 3709 119559 30819 6582 818	7	5.83	201266 514 57205 160728 84876 206358 54795	7	7.87	0.586438	1
proteolysis	6	80028 55554 825 835 11093 60509 136541 54814 11342 56649 5327	11	9.17	51433 51185 2055 79841 5651 167681	6	6.74	0.614563	1
immune system development	6	355 915 115727	3	2.5	7374	1	1.12	0.638003	1
synaptic transmission	6	4155 30819 84231	3	2.5	5923	1	1.12	0.638003	1
tRNA metabolic process	6	124454 53635 51095	3	2.5	55520	1	1.12	0.638003	1
coenzyme biosynthetic process	6	2686 64802 4338	3	2.5	514	1	1.12	0.638003	1
cell projection morphogenesis	6	89846 150465 8578	3	2.5	64221	1	1.12	0.638003	1
carboxylic acid biosynthetic process	6	80142 53632 116285	3	2.5	79071	1	1.12	0.638003	1
interphase	6	51512 8558 818	3	2.5	51433	1	1.12	0.638003	1
Wnt receptor signaling pathway	6	284654 53944	2	1.67	9368 343637 27130	3	3.37	0.652718	1
dephosphorylation	6	54961 5792 80895	3	2.5	8732 54704 8897	3	3.37	0.701236	1
protein kinase cascade	6	9270 53632 2011 57449 84231	5	4.17	51311 64127	2	2.25	0.701236	1
second-messenger-mediated signaling	6	5733 11130 115727	3	2.5	6751 9170 6754	3	3.37	0.701236	1
RNA biosynthetic process	6	333929 283337 79142 5733 84105 5914 81669 7289 2103 83746 10865 53917 5452 55072 171568 4149 84231 10138 79027	19	15.83	51085 7342 84124 285282 80853 144455 339344 3899 8880 5449 55657 51586 84504 79913 121643	15	16.85	0.851857	1
benzene and derivative metabolic process	6	116285	1	0.83	No genes	0	0	1	1
positive regulation of transferase activity	6	84231	1	0.83	No genes	0	0	1	1
protein polymerization	6	55670	1	0.83	No genes	0	0	1	1
intracellular receptor-mediated signaling pathway	6	112398	1	0.83	No genes	0	0	1	1
oxidoreduction coenzyme metabolic process	6	64802	1	0.83	No genes	0	0	1	1
positive regulation of protein metabolic process	6	112398	1	0.83	51311	1	1.12	1	1
snRNA metabolic process	6	54973	1	0.83	No genes	0	0	1	1
defense response to fungus	6	81035	1	0.83	No genes	0	0	1	1
lymphocyte proliferation	6	79679	1	0.83	No genes	0	0	1	1
regulation of progression through cell cycle	6	51512 5595 8558 80279	4	3.33	51433 144455	2	2.25	1	1
membrane lipid metabolic process	6	8395 5277 56895	3	2.5	2055 50487	2	2.25	1	1
chromosome organization and biogenesis (sensu Eukaryota)	6	83746 55506 10051	3	2.5	7011 79828	2	2.25	1	1
regulation of GTPase activity	6	89846	1	0.83	No genes	0	0	1	1
cellular polysaccharide metabolic process	6	53632	1	0.83	No genes	0	0	1	1
regulated secretory pathway	6	84231	1	0.83	No genes	0	0	1	1
spermatogenesis	6	23457	1	0.83	55342	1	1.12	1	1
DNA integration	6	54826	1	0.83	No genes	0	0	1	1
organ morphogenesis	6	8443 5595 6103	3	2.5	7342 5449	2	2.25	1	1
M phase	6	11130 10051	2	1.67	51433 5892	2	2.25	1	1
positive regulation of hydrolase activity	6	115727	1	0.83	9170	1	1.12	1	1
DNA damage response, signal transduction by p53 class mediator	6	51512	1	0.83	No genes	0	0	1	1
carbohydrate mediated signaling	6	81035	1	0.83	No genes	0	0	1	1
positive regulation of cellular metabolic process	6	84105 5914 5452 10138	4	3.33	51311 5449	2	2.25	1	1
amino acid metabolic process	6	124454 53635	2	1.67	6519	1	1.12	1	1
protein oligomerization	6	81035 84105	2	1.67	64127 80274	2	2.25	1	1
arsonoacetate metabolic process	6	57412	1	0.83	No genes	0	0	1	1
cell maturation	6	5452	1	0.83	No genes	0	0	1	1
neurogenesis	6	150465 80279 8578	3	2.5	64221 121643	2	2.25	1	1
translation	6	124454 53635 79631 51642 91010 3692	6	5	51311 8894 10644 23209 51665	5	5.62	1	1
establishment and/or maintenance of cell polarity	6	2011	1	0.83	No genes	0	0	1	1
nucleic acid transport	6	129401	1	0.83	No genes	0	0	1	1
positive regulation of signal transduction	6	57449 84231	2	1.67	64127	1	1.12	1	1
substrate-bound cell migration	6	22801	1	0.83	No genes	0	0	1	1
peptide secretion	6	818	1	0.83	No genes	0	0	1	1
positive regulation of bone remodeling	6	9365	1	0.83	No genes	0	0	1	1
muscle development	6	825 22801	2	1.67	79828	1	1.12	1	1
tetrahydrobiopterin metabolic process	6	84105	1	0.83	No genes	0	0	1	1
steroid metabolic process	6	80765	1	0.83	2055	1	1.12	1	1
actin filament-based process	6	89846 91010	2	1.67	54509	1	1.12	1	1
chromosome condensation	6	10051	1	0.83	No genes	0	0	1	1
biopolymer biosynthetic process	6	53632	1	0.83	No genes	0	0	1	1
blood coagulation	6	11093 5327	2	1.67	80274	1	1.12	1	1
small GTPase mediated signal transduction	6	55288 89846 51560 326624 84932 53917 255426 57449 115727	9	7.5	5923 285282 140699 23365 55207 389337 54509	7	7.87	1	1
water-soluble vitamin biosynthetic process	6	64802	1	0.83	No genes	0	0	1	1
antimicrobial humoral response	6	81035 10005	2	1.67	22914	1	1.12	1	1
cellular morphogenesis during differentiation	6	150465 6103	2	1.67	64221	1	1.12	1	1
skeletal development	6	9365	1	0.83	No genes	0	0	1	1
kidney development	6	5914	1	0.83	No genes	0	0	1	1
sensory perception of sound	6	6103	1	0.83	No genes	0	0	1	1
cation homeostasis	6	5733	1	0.83	9170	1	1.12	1	1
regulation of cell morphogenesis	6	89846	1	0.83	No genes	0	0	1	1
defense response to bacterium	6	81035	1	0.83	64127	1	1.12	1	1
visual perception	6	2780 1415 6103 388531	4	3.33	3617 10692	2	2.25	1	1
protein import	6	55670	1	0.83	9852	1	1.12	1	1
sensory organ development	6	6103	1	0.83	No genes	0	0	1	1
hormone secretion	6	818	1	0.83	No genes	0	0	1	1
molybdopterin cofactor metabolic process	6	4338	1	0.83	No genes	0	0	1	1
production of molecular mediator of immune response	6	5452	1	0.83	7374	1	1.12	1	1
negative regulation of cell adhesion	6	80725	1	0.83	No genes	0	0	1	1
Notch signaling pathway	6	3572	1	0.83	No genes	0	0	1	1
regulation of action potential	6	4155	1	0.83	No genes	0	0	1	1
T cell homeostasis	6	355	1	0.83	No genes	0	0	1	1
regulation of cell size	6	112398 51447 55540 115727	4	3.33	347252 64175	2	2.25	1	1
nucleotide biosynthetic process	6	64802	1	0.83	514	1	1.12	1	1
regulation of lymphocyte activation	6	79679	1	0.83	No genes	0	0	1	1
oligopeptide transport	6	23457	1	0.83	No genes	0	0	1	1
glycerolipid metabolic process	6	8443	1	0.83	No genes	0	0	1	1
acute inflammatory response	6	5733	1	0.83	No genes	0	0	1	1
negative regulation of signal transduction	6	10272	1	0.83	No genes	0	0	1	1
positive regulation of catabolic process	6	112398	1	0.83	No genes	0	0	1	1
DNA packaging	6	83746 55506	2	1.67	79828	1	1.12	1	1
carbohydrate biosynthetic process	6	53632	1	0.83	11227	1	1.12	1	1
glutathione metabolic process	6	2686	1	0.83	No genes	0	0	1	1
positive regulation of cell proliferation	6	3572	1	0.83	5449	1	1.12	1	1
tissue development	6	9365	1	0.83	No genes	0	0	1	1
ribosome assembly	6	3692	1	0.83	No genes	0	0	1	1
monosaccharide transport	6	53632	1	0.83	No genes	0	0	1	1
mRNA processing	7	6625	1	1.06	9169 8732 11129 6426 134353 3181	6	8	0.0452201	1
protein amino acid phosphorylation	7	5595 53944 8558 1196 818 2011 1198	7	7.45	51086	1	1.33	0.0776028	1
regulation of translation	7	No genes	0	0	51311 10644 51665	3	4	0.0854483	1
base-excision repair	7	No genes	0	0	7374 5892 54840	3	4	0.0854483	1
RNA splicing	7	6625	1	1.06	9169 11129 6426 134353 3181	5	6.67	0.0891769	1
programmed cell death	7	79370 9135 355 134 149428 55288 835 51447 57449 84231	10	10.64	64127 7187 79072	3	4	0.148102	1
hexose metabolic process	7	23275	1	1.06	5162 283209 55293 51086	4	5.33	0.172238	1
cytokine biosynthetic process	7	No genes	0	0	51311 51665	2	2.67	0.195478	1
monosaccharide catabolic process	7	No genes	0	0	5162 55293	2	2.67	0.195478	1
amino acid transport	7	No genes	0	0	206358 6519	2	2.67	0.195478	1
fatty acid metabolic process	7	8443 80142 53632 10005 116285	5	5.32	79071	1	1.33	0.228347	1
hemopoietic or lymphoid organ development	7	355 915 115727	3	3.19	No genes	0	0	0.255072	1
cytoskeleton-dependent intracellular transport	7	3831 55288 55670	3	3.19	No genes	0	0	0.255072	1
positive regulation of nucleobase, nucleoside, nucleotide and nucleic acid metabolic process	7	84105 5914 5452 10138	4	4.26	5449	1	1.33	0.383571	1
purine nucleoside transport	7	No genes	0	0	64078	1	1.33	0.443787	1
ribonucleotide biosynthetic process	7	No genes	0	0	514	1	1.33	0.443787	1
ribonucleoside triphosphate metabolic process	7	No genes	0	0	514	1	1.33	0.443787	1
blood vessel development	7	No genes	0	0	7342	1	1.33	0.443787	1
mRNA catabolic process	7	No genes	0	0	55802	1	1.33	0.443787	1
interleukin-1 secretion	7	No genes	0	0	64127	1	1.33	0.443787	1
nucleoside phosphate metabolic process	7	No genes	0	0	514	1	1.33	0.443787	1
striated muscle development	7	No genes	0	0	79828	1	1.33	0.443787	1
nucleocytoplasmic transport	7	No genes	0	0	9852	1	1.33	0.443787	1
negative regulation of cellular biosynthetic process	7	No genes	0	0	51665	1	1.33	0.443787	1
M phase of meiotic cell cycle	7	No genes	0	0	5892	1	1.33	0.443787	1
di-, tri-valent inorganic anion homeostasis	7	No genes	0	0	9368	1	1.33	0.443787	1
spermatid differentiation	7	No genes	0	0	55342	1	1.33	0.443787	1
positive regulation of cellular biosynthetic process	7	No genes	0	0	51311	1	1.33	0.443787	1
adult heart development	7	No genes	0	0	80274	1	1.33	0.443787	1
development of primary male sexual characteristics	7	No genes	0	0	51665	1	1.33	0.443787	1
somatic diversification of immune receptors	7	No genes	0	0	7374	1	1.33	0.443787	1
single strand break repair	7	No genes	0	0	54840	1	1.33	0.443787	1
positive regulation of immune response	7	No genes	0	0	51311	1	1.33	0.443787	1
tricarboxylic acid cycle intermediate metabolic process	7	No genes	0	0	55293	1	1.33	0.443787	1
regulation of cytokine secretion	7	No genes	0	0	64127	1	1.33	0.443787	1
nucleoside triphosphate biosynthetic process	7	No genes	0	0	514	1	1.33	0.443787	1
regulation of innate immune response	7	No genes	0	0	51311	1	1.33	0.443787	1
purine ribonucleotide metabolic process	7	No genes	0	0	514	1	1.33	0.443787	1
aerobic respiration	7	No genes	0	0	5162	1	1.33	0.443787	1
centrosome cycle	7	No genes	0	0	29901	1	1.33	0.443787	1
positive regulation of protein secretion	7	No genes	0	0	64127	1	1.33	0.443787	1
lymphocyte mediated immunity	7	No genes	0	0	51311	1	1.33	0.443787	1
nuclear transport	7	No genes	0	0	9852	1	1.33	0.443787	1
mitotic recombination	7	No genes	0	0	7011	1	1.33	0.443787	1
positive regulation of ion transport	7	No genes	0	0	84876	1	1.33	0.443787	1
cellular protein catabolic process	7	No genes	0	0	51433	1	1.33	0.443787	1
RNA capping	7	No genes	0	0	8732	1	1.33	0.443787	1
protein amino acid acylation	7	No genes	0	0	79828	1	1.33	0.443787	1
oxidative phosphorylation	7	No genes	0	0	514	1	1.33	0.443787	1
glycosaminoglycan metabolic process	7	No genes	0	0	11227	1	1.33	0.443787	1
regulation of proteolysis	7	No genes	0	0	2055	1	1.33	0.443787	1
regulation of synaptic transmission	7	No genes	0	0	5923	1	1.33	0.443787	1
somatic cell DNA recombination	7	No genes	0	0	7374	1	1.33	0.443787	1
sphingolipid metabolic process	7	No genes	0	0	2055	1	1.33	0.443787	1
leukocyte chemotaxis	7	No genes	0	0	51192	1	1.33	0.443787	1
phospholipid dephosphorylation	7	No genes	0	0	8897	1	1.33	0.443787	1
acetyl-CoA catabolic process	7	No genes	0	0	5162	1	1.33	0.443787	1
ATP-dependent proteolysis	7	No genes	0	0	51185	1	1.33	0.443787	1
sterol metabolic process	7	No genes	0	0	2055	1	1.33	0.443787	1
protein-chromophore linkage	7	No genes	0	0	10692	1	1.33	0.443787	1
pyrimidine nucleoside transport	7	No genes	0	0	64078	1	1.33	0.443787	1
purine nucleoside triphosphate metabolic process	7	No genes	0	0	514	1	1.33	0.443787	1
telomere organization and biogenesis	7	No genes	0	0	7011	1	1.33	0.443787	1
purine nucleotide biosynthetic process	7	No genes	0	0	514	1	1.33	0.443787	1
anaphase	7	No genes	0	0	51433	1	1.33	0.443787	1
aminoglycan biosynthetic process	7	No genes	0	0	11227	1	1.33	0.443787	1
Golgi vesicle transport	7	51560 84932	2	2.13	No genes	0	0	0.503381	1
protein processing	7	818 1198	2	2.13	No genes	0	0	0.503381	1
amino acid activation	7	124454 53635	2	2.13	No genes	0	0	0.503381	1
transmembrane receptor protein tyrosine kinase signaling pathway	7	115727 5327	2	2.13	No genes	0	0	0.503381	1
detection of visible light	7	2780 388531	2	2.13	No genes	0	0	0.503381	1
lipoprotein catabolic process	7	81035 8578	2	2.13	No genes	0	0	0.503381	1
detection of light stimulus during sensory perception	7	2780 388531	2	2.13	No genes	0	0	0.503381	1
regulation of protein kinase activity	7	80279 84231	2	2.13	No genes	0	0	0.503381	1
phagocytosis	7	81035 134	2	2.13	No genes	0	0	0.503381	1
inorganic anion transport	7	81035 5733	2	2.13	No genes	0	0	0.503381	1
I-kappaB kinase/NF-kappaB cascade	7	57449	1	1.06	51311 64127	2	2.67	0.58516	1
neuropeptide signaling pathway	7	222611	1	1.06	6751 6754	2	2.67	0.58516	1
cyclic-nucleotide-mediated signaling	7	5733	1	1.06	6751 6754	2	2.67	0.58516	1
interphase of mitotic cell cycle	7	51512 8558 818	3	3.19	51433	1	1.33	0.630142	1
cell projection organization and biogenesis	7	89846 150465 8578	3	3.19	64221	1	1.33	0.630142	1
phosphoinositide-mediated signaling	7	5733 11130 115727	3	3.19	9170	1	1.33	0.630142	1
cell growth	7	112398 51447 55540 115727	4	4.26	347252 64175	2	2.67	0.694018	1
intracellular protein transport	7	55670 51095 6103 129401	4	4.26	130340 9852	2	2.67	0.694018	1
regulation of transcription	7	333929 283337 79142 80142 84105 5914 390992 81669 7289 2103 83746 10865 53917 5452 55072 4149 84231 10138 79027	19	20.21	51085 84542 64127 7342 84124 285282 80853 144455 339344 3899 8880 5449 55657 51586 84504 79913 121643	17	22.67	0.709603	1
tRNA processing	7	51095	1	1.06	55520	1	1.33	1	1
mitochondrial transport	7	51095	1	1.06	No genes	0	0	1	1
peptidyl-amino acid modification	7	1198	1	1.06	No genes	0	0	1	1
monovalent inorganic cation transport	7	10089 30819 6582	3	3.19	514 160728 206358	3	4	1	1
eye development	7	6103	1	1.06	No genes	0	0	1	1
ensheathment of neurons	7	4155	1	1.06	No genes	0	0	1	1
transmembrane receptor protein serine/threonine kinase signaling pathway	7	10272	1	1.06	No genes	0	0	1	1
mature ribosome assembly	7	3692	1	1.06	No genes	0	0	1	1
transcription, DNA-dependent	7	333929 283337 79142 5733 84105 5914 81669 7289 2103 83746 10865 53917 5452 55072 171568 4149 84231 10138 79027	19	20.21	51085 7342 84124 285282 80853 144455 339344 3899 8880 5449 55657 51586 84504 79913 121643	15	20	1	1
regulation of protein catabolic process	7	112398	1	1.06	No genes	0	0	1	1
transmembrane receptor protein tyrosine phosphatase signaling pathway	7	5792	1	1.06	No genes	0	0	1	1
sister chromatid segregation	7	10051	1	1.06	No genes	0	0	1	1
actin cytoskeleton organization and biogenesis	7	89846 91010	2	2.13	54509	1	1.33	1	1
MAPKKK cascade	7	84231	1	1.06	No genes	0	0	1	1
regulation of small GTPase mediated signal transduction	7	89846 255426 57449 115727	4	4.26	5923 23365 389337	3	4	1	1
hexose transport	7	53632	1	1.06	No genes	0	0	1	1
glucan metabolic process	7	53632	1	1.06	No genes	0	0	1	1
regulation of G-protein coupled receptor protein signaling pathway	7	115727	1	1.06	No genes	0	0	1	1
translational initiation	7	91010	1	1.06	8894	1	1.33	1	1
molybdopterin cofactor biosynthetic process	7	4338	1	1.06	No genes	0	0	1	1
membrane lipid biosynthetic process	7	5277 56895	2	2.13	2055	1	1.33	1	1
M phase of mitotic cell cycle	7	11130 10051	2	2.13	51433	1	1.33	1	1
negative regulation of lymphocyte activation	7	79679	1	1.06	No genes	0	0	1	1
cell cycle checkpoint	7	51512	1	1.06	No genes	0	0	1	1
G2 phase	7	51512	1	1.06	No genes	0	0	1	1
protein modification by small protein conjugation	7	84231	1	1.06	No genes	0	0	1	1
regulation of cell shape	7	89846	1	1.06	No genes	0	0	1	1
regulation of Notch signaling pathway	7	3572	1	1.06	No genes	0	0	1	1
regulation of progression through mitotic cell cycle	7	8558	1	1.06	No genes	0	0	1	1
tetrahydrobiopterin biosynthetic process	7	84105	1	1.06	No genes	0	0	1	1
microtubule cytoskeleton organization and biogenesis	7	150465 11130	2	2.13	29901	1	1.33	1	1
polysaccharide biosynthetic process	7	53632	1	1.06	No genes	0	0	1	1
RNA transport	7	129401	1	1.06	No genes	0	0	1	1
metal ion transport	7	10089 3709 119559 30819 6582 818	6	6.38	201266 160728 84876 54795	4	5.33	1	1
biomineral formation	7	9365	1	1.06	No genes	0	0	1	1
regulation of neurotransmitter levels	7	84231	1	1.06	No genes	0	0	1	1
glutathione biosynthetic process	7	2686	1	1.06	No genes	0	0	1	1
organic cation transport	7	6582	1	1.06	No genes	0	0	1	1
photoreceptor cell development	7	6103	1	1.06	No genes	0	0	1	1
regulation of T cell activation	7	79679	1	1.06	No genes	0	0	1	1
protein amino acid dephosphorylation	7	54961 5792 80895	3	3.19	8732 54704 8897	3	4	1	1
steroid hormone receptor signaling pathway	7	112398	1	1.06	No genes	0	0	1	1
butyrate metabolic process	7	116285	1	1.06	No genes	0	0	1	1
pyridine nucleotide metabolic process	7	64802	1	1.06	No genes	0	0	1	1
di-, tri-valent inorganic cation transport	7	3709 119559 818	3	3.19	84876 54795	2	2.67	1	1
Ras protein signal transduction	7	89846 57449 115727	3	3.19	5923 23365 389337	3	4	1	1
negative regulation of cell size	7	51447	1	1.06	No genes	0	0	1	1
antibacterial humoral response	7	81035	1	1.06	No genes	0	0	1	1
metal ion homeostasis	7	5733	1	1.06	9170	1	1.33	1	1
antifungal humoral response	7	81035	1	1.06	No genes	0	0	1	1
peroxisomal transport	7	55670	1	1.06	No genes	0	0	1	1
steroid biosynthetic process	7	80765	1	1.06	No genes	0	0	1	1
protein heterooligomerization	7	84105	1	1.06	No genes	0	0	1	1
receptor-mediated endocytosis	7	8578	1	1.06	No genes	0	0	1	1
snRNA processing	7	54973	1	1.06	No genes	0	0	1	1
generation of neurons	7	150465 80279 8578	3	3.19	64221 121643	2	2.67	1	1
ubiquitin cycle	7	80028 84231	2	2.13	55293	1	1.33	1	1
protein homooligomerization	7	81035 84105	2	2.13	80274	1	1.33	1	1
benzoate metabolic process	7	116285	1	1.06	No genes	0	0	1	1
metanephros development	7	5914	1	1.06	No genes	0	0	1	1
T cell proliferation	7	79679	1	1.06	No genes	0	0	1	1
protein tetramerization	7	84105	1	1.06	No genes	0	0	1	1
negative regulation of nucleobase, nucleoside, nucleotide and nucleic acid metabolic process	7	5914 10865 10138	3	3.19	51085 7342 339344	3	4	1	1
glycerolipid biosynthetic process	7	8443	1	1.06	No genes	0	0	1	1
Mo-molybdopterin cofactor metabolic process	7	4338	1	1.06	No genes	0	0	1	1
lipoprotein biosynthetic process	7	5277	1	1.06	No genes	0	0	1	1
immunoglobulin production	7	5452	1	1.06	7374	1	1.33	1	1
phospholipid metabolic process	7	8395 5277 56895	3	3.19	2055 50487	2	2.67	1	1
di-, tri-valent inorganic cation homeostasis	7	5733	1	1.06	9170	1	1.33	1	1
establishment and/or maintenance of chromatin architecture	7	83746 55506	2	2.13	79828	1	1.33	1	1
G1 phase	7	8558	1	1.06	No genes	0	0	1	1
antimicrobial humoral response (sensu Vertebrata)	7	81035 10005	2	2.13	22914	1	1.33	1	1
establishment and/or maintenance of apical/basal cell polarity	7	2011	1	1.06	No genes	0	0	1	1
peptide hormone secretion	7	818	1	1.06	No genes	0	0	1	1
ether lipid metabolic process	7	8443	1	1.06	No genes	0	0	1	1
brain development	7	80279	1	1.06	No genes	0	0	1	1
acute-phase response	7	5733	1	1.06	No genes	0	0	1	1
glucose metabolic process	8	No genes	0	0	5162 283209 55293	3	5.17	0.0752512	1
apoptosis	8	79370 9135 355 134 149428 55288 835 51447 57449 84231	10	12.82	64127 7187 79072	3	5.17	0.153667	1
hexose catabolic process	8	No genes	0	0	5162 55293	2	3.45	0.180065	1
regulation of cytokine biosynthetic process	8	No genes	0	0	51311 51665	2	3.45	0.180065	1
proton transport	8	No genes	0	0	514 206358	2	3.45	0.180065	1
L-amino acid transport	8	No genes	0	0	206358 6519	2	3.45	0.180065	1
microtubule-based movement	8	3831 55288 55670	3	3.85	No genes	0	0	0.260784	1
hemopoiesis	8	355 915 115727	3	3.85	No genes	0	0	0.260784	1
transcription from RNA polymerase II promoter	8	5914 5452 55072	3	3.85	51085 7342 339344 8880 5449	5	8.62	0.285628	1
regulation of programmed cell death	8	79370 355 134 835 51447 57449 84231	7	8.97	64127 7187	2	3.45	0.300319	1
RNA splicing, via transesterification reactions	8	6625	1	1.28	9169 6426 3181	3	5.17	0.312272	1
positive regulation of transcription	8	84105 5914 5452 10138	4	5.13	5449	1	1.72	0.393181	1
glycosaminoglycan biosynthetic process	8	No genes	0	0	11227	1	1.72	0.426471	1
regulation of synaptic plasticity	8	No genes	0	0	5923	1	1.72	0.426471	1
blood vessel morphogenesis	8	No genes	0	0	7342	1	1.72	0.426471	1
somatic diversification of immunoglobulins	8	No genes	0	0	7374	1	1.72	0.426471	1
translational attenuation	8	No genes	0	0	10644	1	1.72	0.426471	1
neutral amino acid transport	8	No genes	0	0	206358	1	1.72	0.426471	1
sulfur amino acid transport	8	No genes	0	0	6519	1	1.72	0.426471	1
somatic diversification of immune receptors via germline recombination within a single locus	8	No genes	0	0	7374	1	1.72	0.426471	1
negative regulation of protein biosynthetic process	8	No genes	0	0	51665	1	1.72	0.426471	1
sphingoid metabolic process	8	No genes	0	0	2055	1	1.72	0.426471	1
cholesterol metabolic process	8	No genes	0	0	2055	1	1.72	0.426471	1
meiosis	8	No genes	0	0	5892	1	1.72	0.426471	1
spermatid development	8	No genes	0	0	55342	1	1.72	0.426471	1
interleukin-8 biosynthetic process	8	No genes	0	0	51311	1	1.72	0.426471	1
phosphate ion homeostasis	8	No genes	0	0	9368	1	1.72	0.426471	1
centrosome duplication	8	No genes	0	0	29901	1	1.72	0.426471	1
male genitalia development	8	No genes	0	0	51665	1	1.72	0.426471	1
macrophage chemotaxis	8	No genes	0	0	51192	1	1.72	0.426471	1
lymphocyte chemotaxis	8	No genes	0	0	51192	1	1.72	0.426471	1
purine ribonucleotide biosynthetic process	8	No genes	0	0	514	1	1.72	0.426471	1
neuron migration	8	No genes	0	0	64221	1	1.72	0.426471	1
somatic diversification of immune receptors via somatic mutation	8	No genes	0	0	7374	1	1.72	0.426471	1
actin filament organization	8	No genes	0	0	54509	1	1.72	0.426471	1
telomere maintenance	8	No genes	0	0	7011	1	1.72	0.426471	1
B cell mediated immunity	8	No genes	0	0	51311	1	1.72	0.426471	1
purine nucleoside triphosphate biosynthetic process	8	No genes	0	0	514	1	1.72	0.426471	1
interferon-gamma biosynthetic process	8	No genes	0	0	51311	1	1.72	0.426471	1
regulation of transcription factor activity	8	No genes	0	0	64127	1	1.72	0.426471	1
G2/M transition of mitotic cell cycle	8	No genes	0	0	51433	1	1.72	0.426471	1
tricarboxylic acid cycle	8	No genes	0	0	5162	1	1.72	0.426471	1
basic amino acid transport	8	No genes	0	0	6519	1	1.72	0.426471	1
mRNA catabolic process, nonsense-mediated decay	8	No genes	0	0	55802	1	1.72	0.426471	1
positive regulation of cytokine secretion	8	No genes	0	0	64127	1	1.72	0.426471	1
interleukin-1 beta secretion	8	No genes	0	0	64127	1	1.72	0.426471	1
proteolysis involved in cellular protein catabolic process	8	No genes	0	0	51433	1	1.72	0.426471	1
ribonucleoside triphosphate biosynthetic process	8	No genes	0	0	514	1	1.72	0.426471	1
sphingolipid biosynthetic process	8	No genes	0	0	2055	1	1.72	0.426471	1
positive regulation of protein biosynthetic process	8	No genes	0	0	51311	1	1.72	0.426471	1
regulation of interleukin-1 secretion	8	No genes	0	0	64127	1	1.72	0.426471	1
interferon type I biosynthetic process	8	No genes	0	0	51311	1	1.72	0.426471	1
negative regulation of proteolysis	8	No genes	0	0	2055	1	1.72	0.426471	1
nuclear import	8	No genes	0	0	9852	1	1.72	0.426471	1
neutrophil chemotaxis	8	No genes	0	0	51192	1	1.72	0.426471	1
positive regulation of innate immune response	8	No genes	0	0	51311	1	1.72	0.426471	1
purine ribonucleoside triphosphate metabolic process	8	No genes	0	0	514	1	1.72	0.426471	1
mRNA capping	8	No genes	0	0	8732	1	1.72	0.426471	1
protein amino acid acetylation	8	No genes	0	0	79828	1	1.72	0.426471	1
tRNA aminoacylation	8	124454 53635	2	2.56	No genes	0	0	0.507189	1
protein autoprocessing	8	818 1198	2	2.56	No genes	0	0	0.507189	1
ER to Golgi vesicle-mediated transport	8	51560 84932	2	2.56	No genes	0	0	0.507189	1
low-density lipoprotein catabolic process	8	81035 8578	2	2.56	No genes	0	0	0.507189	1
detection of light stimulus during visual perception	8	2780 388531	2	2.56	No genes	0	0	0.507189	1
phospholipid biosynthetic process	8	5277 56895	2	2.56	No genes	0	0	0.507189	1
glycerophospholipid metabolic process	8	8395 5277	2	2.56	No genes	0	0	0.507189	1
potassium ion transport	8	10089 30819	2	2.56	No genes	0	0	0.507189	1
G-protein signaling, coupled to cyclic nucleotide second messenger	8	5733	1	1.28	6751 6754	2	3.45	0.575227	1
protein targeting	8	55670 51095 129401	3	3.85	9852	1	1.72	0.635909	1
fatty acid biosynthetic process	8	80142 53632 116285	3	3.85	79071	1	1.72	0.635909	1
regulation of cell growth	8	112398 51447 55540	3	3.85	347252	1	1.72	0.635909	1
Rho protein signal transduction	8	89846 57449	2	2.56	5923 23365 389337	3	5.17	0.65062	1
regulation of transcription, DNA-dependent	8	333929 283337 79142 84105 5914 81669 7289 2103 83746 10865 53917 5452 55072 4149 84231 10138 79027	17	21.79	51085 7342 84124 285282 80853 144455 339344 3899 8880 5449 55657 51586 84504 79913 121643	15	25.86	0.683435	1
regulation of Ras protein signal transduction	8	89846 57449 115727	3	3.85	5923 23365 389337	3	5.17	0.699959	1
negative regulation of transcription	8	5914 10865 10138	3	3.85	51085 7342 339344	3	5.17	0.699959	1
ether lipid biosynthetic process	8	8443	1	1.28	No genes	0	0	1	1
tRNA 3'-processing	8	51095	1	1.28	No genes	0	0	1	1
acyl-CoA metabolic process	8	10005	1	1.28	No genes	0	0	1	1
positive regulation of small GTPase mediated signal transduction	8	115727	1	1.28	No genes	0	0	1	1
platelet-derived growth factor receptor signaling pathway	8	5327	1	1.28	No genes	0	0	1	1
Mo-molybdopterin cofactor biosynthetic process	8	4338	1	1.28	No genes	0	0	1	1
phagocytosis, recognition	8	81035	1	1.28	No genes	0	0	1	1
transition metal ion transport	8	119559	1	1.28	No genes	0	0	1	1
mitosis	8	11130 10051	2	2.56	51433	1	1.72	1	1
BMP signaling pathway	8	10272	1	1.28	No genes	0	0	1	1
regulation of cyclin-dependent protein kinase activity	8	80279	1	1.28	No genes	0	0	1	1
chromatin assembly or disassembly	8	55506	1	1.28	No genes	0	0	1	1
activated T cell proliferation	8	79679	1	1.28	No genes	0	0	1	1
immunoglobulin secretion	8	5452	1	1.28	No genes	0	0	1	1
icosanoid metabolic process	8	80142	1	1.28	No genes	0	0	1	1
negative regulation of T cell activation	8	79679	1	1.28	No genes	0	0	1	1
phosphate transport	8	81035	1	1.28	No genes	0	0	1	1
regulation of MAPKKK cascade	8	84231	1	1.28	No genes	0	0	1	1
neurotransmitter secretion	8	84231	1	1.28	No genes	0	0	1	1
estrogen receptor signaling pathway	8	112398	1	1.28	No genes	0	0	1	1
protein amino acid lipidation	8	5277	1	1.28	No genes	0	0	1	1
bicarbonate transport	8	5733	1	1.28	No genes	0	0	1	1
DNA integrity checkpoint	8	51512	1	1.28	No genes	0	0	1	1
glycogen metabolic process	8	53632	1	1.28	No genes	0	0	1	1
calcium ion transport	8	3709 818	2	2.56	84876 54795	2	3.45	1	1
regulation of neurogenesis	8	150465	1	1.28	No genes	0	0	1	1
positive regulation of protein catabolic process	8	112398	1	1.28	No genes	0	0	1	1
spindle organization and biogenesis	8	11130	1	1.28	29901	1	1.72	1	1
retrograde vesicle-mediated transport, Golgi to ER	8	51560	1	1.28	No genes	0	0	1	1
G2 phase of mitotic cell cycle	8	51512	1	1.28	No genes	0	0	1	1
protein ubiquitination	8	84231	1	1.28	No genes	0	0	1	1
G1 phase of mitotic cell cycle	8	8558	1	1.28	No genes	0	0	1	1
eye morphogenesis	8	6103	1	1.28	No genes	0	0	1	1
fatty acid oxidation	8	116285	1	1.28	No genes	0	0	1	1
antifungal humoral response (sensu Vertebrata)	8	81035	1	1.28	No genes	0	0	1	1
cAMP-mediated signaling	8	5733	1	1.28	No genes	0	0	1	1
glucose transport	8	53632	1	1.28	No genes	0	0	1	1
protein homotetramerization	8	84105	1	1.28	No genes	0	0	1	1
glucan biosynthetic process	8	53632	1	1.28	No genes	0	0	1	1
chromatin modification	8	83746 55506	2	2.56	79828	1	1.72	1	1
insulin secretion	8	818	1	1.28	No genes	0	0	1	1
regulation of I-kappaB kinase/NF-kappaB cascade	8	57449	1	1.28	64127	1	1.72	1	1
fucose metabolic process	8	23275	1	1.28	51086	1	1.72	1	1
G-protein signaling, coupled to IP3 second messenger (phospholipase C activating)	8	5733 115727	2	2.56	9170	1	1.72	1	1
ossification	8	9365	1	1.28	No genes	0	0	1	1
positive regulation of protein kinase activity	8	84231	1	1.28	No genes	0	0	1	1
establishment and/or maintenance of epithelial cell polarity	8	2011	1	1.28	No genes	0	0	1	1
transcription from RNA polymerase III promoter	8	171568	1	1.28	No genes	0	0	1	1
axon ensheathment	8	4155	1	1.28	No genes	0	0	1	1
peptidyl-tyrosine modification	8	1198	1	1.28	No genes	0	0	1	1
neuron differentiation	8	150465 80279 8578	3	3.85	64221 121643	2	3.45	1	1
calcium ion homeostasis	8	5733	1	1.28	9170	1	1.72	1	1
nicotinamide metabolic process	8	64802	1	1.28	No genes	0	0	1	1
ureteric bud development	8	5914	1	1.28	No genes	0	0	1	1
G1/S transition of mitotic cell cycle	8	818	1	1.28	No genes	0	0	1	1
mRNA transport	8	129401	1	1.28	No genes	0	0	1	1
cell projection biogenesis	8	89846	1	1.28	No genes	0	0	1	1
pyridine nucleotide biosynthetic process	8	64802	1	1.28	No genes	0	0	1	1
fever	8	5733	1	1.28	No genes	0	0	1	1
antibacterial humoral response (sensu Vertebrata)	8	81035	1	1.28	No genes	0	0	1	1
sodium ion transport	8	6582	1	1.28	160728	1	1.72	1	1
glucose catabolic process	9	No genes	0	0	5162 55293	2	6.25	0.183636	1
regulation of apoptosis	9	79370 355 134 835 51447 57449 84231	7	16.67	64127 7187	2	6.25	0.283875	1
regulation of transcription from RNA polymerase II promoter	9	5914	1	2.38	51085 7342 339344	3	9.38	0.309579	1
RNA splicing, via transesterification reactions with bulged adenosine as nucleophile	9	6625	1	2.38	9169 6426 3181	3	9.38	0.309579	1
positive regulation of programmed cell death	9	355 134 51447 57449	4	9.52	7187	1	3.12	0.381415	1
interferon-alpha biosynthetic process	9	No genes	0	0	51311	1	3.12	0.432432	1
spindle assembly	9	No genes	0	0	29901	1	3.12	0.432432	1
meiosis I	9	No genes	0	0	5892	1	3.12	0.432432	1
proline transport	9	No genes	0	0	206358	1	3.12	0.432432	1
somatic recombination of immunoglobulin gene segments	9	No genes	0	0	7374	1	3.12	0.432432	1
purine ribonucleoside triphosphate biosynthetic process	9	No genes	0	0	514	1	3.12	0.432432	1
neuron fate commitment	9	No genes	0	0	121643	1	3.12	0.432432	1
sphingoid biosynthetic process	9	No genes	0	0	2055	1	3.12	0.432432	1
regulation of neuronal synaptic plasticity	9	No genes	0	0	5923	1	3.12	0.432432	1
interferon-beta biosynthetic process	9	No genes	0	0	51311	1	3.12	0.432432	1
immunoglobulin mediated immune response	9	No genes	0	0	51311	1	3.12	0.432432	1
modification-dependent protein catabolic process	9	No genes	0	0	51433	1	3.12	0.432432	1
mitotic spindle organization and biogenesis	9	No genes	0	0	29901	1	3.12	0.432432	1
telomere maintenance via recombination	9	No genes	0	0	7011	1	3.12	0.432432	1
ceramide metabolic process	9	No genes	0	0	2055	1	3.12	0.432432	1
protein import into nucleus	9	No genes	0	0	9852	1	3.12	0.432432	1
angiogenesis	9	No genes	0	0	7342	1	3.12	0.432432	1
positive regulation of transcription factor activity	9	No genes	0	0	64127	1	3.12	0.432432	1
mitotic anaphase	9	No genes	0	0	51433	1	3.12	0.432432	1
glycine transport	9	No genes	0	0	206358	1	3.12	0.432432	1
ATP metabolic process	9	No genes	0	0	514	1	3.12	0.432432	1
fatty acid elongation	9	No genes	0	0	79071	1	3.12	0.432432	1
regulation of interleukin-1 beta secretion	9	No genes	0	0	64127	1	3.12	0.432432	1
covalent chromatin modification	9	No genes	0	0	79828	1	3.12	0.432432	1
negative regulation of cytokine biosynthetic process	9	No genes	0	0	51665	1	3.12	0.432432	1
alanine transport	9	No genes	0	0	206358	1	3.12	0.432432	1
regulation of interferon-gamma biosynthetic process	9	No genes	0	0	51311	1	3.12	0.432432	1
energy coupled proton transport, down electrochemical gradient	9	No genes	0	0	514	1	3.12	0.432432	1
L-cystine transport	9	No genes	0	0	6519	1	3.12	0.432432	1
positive regulation of cytokine biosynthetic process	9	No genes	0	0	51311	1	3.12	0.432432	1
regulation of calcium ion transport	9	No genes	0	0	84876	1	3.12	0.432432	1
positive regulation of interleukin-1 secretion	9	No genes	0	0	64127	1	3.12	0.432432	1
regulation of interleukin-8 biosynthetic process	9	No genes	0	0	51311	1	3.12	0.432432	1
somatic hypermutation of immunoglobulin genes	9	No genes	0	0	7374	1	3.12	0.432432	1
protein amino acid autophosphorylation	9	818 1198	2	4.76	No genes	0	0	0.502406	1
negative regulation of programmed cell death	9	355 835	2	4.76	No genes	0	0	0.502406	1
tRNA aminoacylation for protein translation	9	124454 53635	2	4.76	No genes	0	0	0.502406	1
leukocyte differentiation	9	355 915	2	4.76	No genes	0	0	0.502406	1
phosphoinositide metabolic process	9	8395 5277	2	4.76	No genes	0	0	0.502406	1
negative regulation of transcription, DNA-dependent	9	10865	1	2.38	51085 339344	2	6.25	0.574972	1
regulation of Rho protein signal transduction	9	89846 57449	2	4.76	5923 23365 389337	3	9.38	0.646523	1
neuron development	9	150465 8578	2	4.76	64221	1	3.12	1	1
inflammatory cell apoptosis	9	355	1	2.38	No genes	0	0	1	1
chromatin assembly	9	55506	1	2.38	No genes	0	0	1	1
Cdc42 protein signal transduction	9	89846	1	2.38	No genes	0	0	1	1
regulation of ossification	9	9365	1	2.38	No genes	0	0	1	1
DNA damage checkpoint	9	51512	1	2.38	No genes	0	0	1	1
G-protein signaling, coupled to cAMP nucleotide second messenger	9	5733	1	2.38	No genes	0	0	1	1
phototransduction	9	2780	1	2.38	No genes	0	0	1	1
icosanoid biosynthetic process	9	80142	1	2.38	No genes	0	0	1	1
peptidyl-tyrosine phosphorylation	9	1198	1	2.38	No genes	0	0	1	1
protein targeting to mitochondrion	9	51095	1	2.38	No genes	0	0	1	1
positive regulation of MAPKKK cascade	9	84231	1	2.38	No genes	0	0	1	1
NAD metabolic process	9	64802	1	2.38	No genes	0	0	1	1
mitotic sister chromatid segregation	9	10051	1	2.38	No genes	0	0	1	1
microspike biogenesis	9	89846	1	2.38	No genes	0	0	1	1
oxidized low-density lipoprotein catabolic process	9	81035	1	2.38	No genes	0	0	1	1
iron ion transport	9	119559	1	2.38	No genes	0	0	1	1
myeloid cell differentiation	9	115727	1	2.38	No genes	0	0	1	1
positive regulation of transcription, DNA-dependent	9	84105 5914	2	4.76	5449	1	3.12	1	1
activation of protein kinase activity	9	84231	1	2.38	No genes	0	0	1	1
activated T cell apoptosis	9	355	1	2.38	No genes	0	0	1	1
regulation of Ras GTPase activity	9	89846	1	2.38	No genes	0	0	1	1
protein targeting to peroxisome	9	55670	1	2.38	No genes	0	0	1	1
positive regulation of I-kappaB kinase/NF-kappaB cascade	9	57449	1	2.38	64127	1	3.12	1	1
myelination	9	4155	1	2.38	No genes	0	0	1	1
cytosolic calcium ion homeostasis	9	5733	1	2.38	9170	1	3.12	1	1
negative regulation of cell growth	9	51447	1	2.38	No genes	0	0	1	1
regulation of neuron differentiation	9	80279	1	2.38	No genes	0	0	1	1
apoptotic program	9	835	1	2.38	No genes	0	0	1	1
transformed cell apoptosis	9	355	1	2.38	No genes	0	0	1	1
mitochondrion transport along microtubule	9	55288	1	2.38	No genes	0	0	1	1
prostanoid metabolic process	9	80142	1	2.38	No genes	0	0	1	1
glycogen biosynthetic process	9	53632	1	2.38	No genes	0	0	1	1
phospholipase C activation	9	115727	1	2.38	9170	1	3.12	1	1
regulation of BMP signaling pathway	9	10272	1	2.38	No genes	0	0	1	1
traversing start control point of mitotic cell cycle	9	8558	1	2.38	No genes	0	0	1	1
glycerophospholipid biosynthetic process	9	5277	1	2.38	No genes	0	0	1	1
bone mineralization	9	9365	1	2.38	No genes	0	0	1	1
positive regulation of Ras protein signal transduction	9	115727	1	2.38	No genes	0	0	1	1
axon cargo transport	9	3831	1	2.38	No genes	0	0	1	1
eye photoreceptor cell differentiation	9	6103	1	2.38	No genes	0	0	1	1
